# Supplementary material for: Ethyl 3-oxo-2-(2-phenyl­hydrazinyl­idene)butano­ate: a re-determination
Source: Acta Crystallogr Sect E Struct Rep Online. 2011 Jan 22;67(Pt 2):o460. doi: 10.1107/S1600536811002200 (PMC3051542; doi:10.1107/S1600536811002200)
Supplement: Supplementary file 1 [file e-67-0o460-sup1.cif]

##############################################################################
###                                                                        ###
###        Electronic paper (Acta Crystallographica Section E)             ###
###                                                                        ###
##############################################################################
#                                                                            #
# This CIF contains the data in a paper accepted for publication in Acta     #
# Crystallographica Section E. It conforms to the requirements of Notes      #
# for Authors for Section E, and has been peer reviewed under the auspices   #
# of the IUCr Commission on Journals.                                        #
#                                                                            #
# Full details of the Crystallographic Information File format               #
# are given in the paper "The Crystallographic Information File (CIF):       #
# a New Standard Archive File for Crystallography" by S. R. Hall, F. H.      #
# Allen and I. D. Brown [Acta Cryst. (1991), A47, 655-685].                  #
#                                                                            #
# The current version of the core CIF dictionary is obtainable from          #
# ftp://ftp.iucr.org/pub/cif_core.dic. The current version number is 2.4.    #
#                                                                            #
# Software is freely available for graphical display of the structure(s) in  #
# this CIF.  For information consult the CIF home page http://www.iucr.org/  #
# cif/home.html                                                              #
#                                                                            #
# This file may be used for bona fide research purposes within the           #
# scientific community so long as proper attribution is given to the journal # 
# article from which it was obtained.                                        #
#                                                                            #
##############################################################################
                                             
data_I
_audit_creation_method     'SHELXL-97'
_chemical_name_systematic
;
Ethyl 3-oxo-2-(2-phenylhydrazinylidene)butanoate
;
_chemical_name_common     'Ethyl-2-oxo-3-phenylhydrazono butyrate '
_chemical_formula_moiety     'C12 H14 N2 O3'
_chemical_formula_sum     'C12 H14 N2 O3'
_chemical_formula_structural     'C6H5NHNC[C(C=O)CH3][C(=O)OC2H5]'
_chemical_formula_analytical     ?
_chemical_formula_iupac     'C12 H14 N2 O3'
_chemical_formula_weight     234.25
_chemical_melting_point     ?
_symmetry_cell_setting     monoclinic
_symmetry_space_group_name_H-M     'P 21/c'
_symmetry_space_group_name_Hall     '-P 2ybc'
loop_
    _symmetry_equiv_pos_as_xyz
    'x, y, z'
    '-x, y+1/2, -z+1/2'
    '-x, -y, -z'
    'x, -y-1/2, z-1/2'
_cell_length_a     8.4375(9)
_cell_length_b     17.551(2)
_cell_length_c     8.2420(10)
_cell_angle_alpha     90.00
_cell_angle_beta     91.240(10)
_cell_angle_gamma     90.00
_cell_volume     1220.2(2)
_cell_formula_units_Z     4
_cell_measurement_reflns_used     25
_cell_measurement_theta_min     25.75
_cell_measurement_theta_max     35.49
_cell_measurement_temperature     293(2)
_exptl_crystal_description     block
_exptl_crystal_colour     colourless
_exptl_crystal_size_max     0.2
_exptl_crystal_size_mid     0.16
_exptl_crystal_size_min     0.12
_exptl_crystal_density_diffrn     1.275
_exptl_crystal_density_meas     ?
_exptl_crystal_density_method     ?
_exptl_crystal_F_000     496
_exptl_absorpt_coefficient_mu     0.769
_exptl_absorpt_correction_type     none
_exptl_absorpt_process_details     ?
_exptl_absorpt_correction_T_min     ?
_exptl_absorpt_correction_T_max     ?
_diffrn_ambient_temperature     293(2)
_diffrn_radiation_type     CuK\a
_diffrn_radiation_wavelength     1.5418
_diffrn_radiation_source     'fine-focus sealed tube'
_diffrn_radiation_monochromator     graphite
_diffrn_measurement_device     'Enraf--Nonius CAD-4'
_diffrn_measurement_method     '\w-2\q'
_diffrn_reflns_number     2393
_diffrn_reflns_av_R_equivalents     0.0222
_diffrn_reflns_av_sigmaI/netI     0.0342
_diffrn_reflns_theta_min     5.04
_diffrn_reflns_theta_max     69.78
_diffrn_reflns_theta_full     69.78
_diffrn_measured_fraction_theta_max     0.970
_diffrn_measured_fraction_theta_full     0.970
_diffrn_reflns_limit_h_min     -10
_diffrn_reflns_limit_h_max     10
_diffrn_reflns_limit_k_min     0
_diffrn_reflns_limit_k_max     21
_diffrn_reflns_limit_l_min     0
_diffrn_reflns_limit_l_max     9
_diffrn_standards_number     3
_diffrn_standards_interval_count     ?
_diffrn_standards_interval_time     60
_diffrn_standards_decay_%     0.0
_refine_special_details
;
Refinement of <i>F</i>^2^ against ALL reflections. The weighted <i>R</i>-factor
<i>wR</i> and goodness of fit <i>S</i> are based on <i>F</i>^2^, conventional
<i>R</i>-factors <i>R</i> are based on <i>F</i>, with <i>F</i> set to zero for
negative <i>F</i>^2^. The threshold expression of <i>F</i>^2^ >
2\s(<i>F</i>^2^) is used only for calculating <i>R</i>-factors(gt) <i>etc</i>.
and is not relevant to the choice of reflections for refinement.
<i>R</i>-factors based on <i>F</i>^2^ are statistically about twice as large
as those based on <i>F</i>, and <i>R</i>- factors based on ALL data will be
even larger.
;
_reflns_number_total     2243
_reflns_number_gt     1715
_reflns_threshold_expression     I>2\s(I)
_refine_ls_structure_factor_coef     Fsqd
_refine_ls_matrix_type     full
_refine_ls_R_factor_all     0.0598
_refine_ls_R_factor_gt     0.0520
_refine_ls_wR_factor_gt     0.1791
_refine_ls_wR_factor_ref     0.1847
_refine_ls_goodness_of_fit_ref     1.065
_refine_ls_restrained_S_all     1.065
_refine_ls_number_reflns     2243
_refine_ls_number_parameters     186
_refine_ls_number_restraints     0
_refine_ls_hydrogen_treatment     constr
_refine_ls_weighting_scheme     calc
_refine_ls_weighting_details
         'calc w=1/[\s^2^(Fo^2^)+(0.1173P)^2^+0.0072P] where P=(Fo^2^+2Fc^2^)/3'
_atom_sites_solution_hydrogens     geom
_atom_sites_solution_primary     direct
_atom_sites_solution_secondary     difmap
_refine_ls_shift/su_max     0.000
_refine_ls_shift/su_mean     0.000
_refine_diff_density_max     0.188
_refine_diff_density_min     -0.172
_refine_ls_extinction_method     'SHELXL97 (Sheldrick, 2008)'
_refine_ls_extinction_coef     0.072(5)
_refine_ls_extinction_expression
                                  'Fc^*^=kFc[1+0.001xFc^2^\l^3^/sin(2\q)]^-1/4^'
loop_
    _atom_type_symbol
    _atom_type_description
    _atom_type_scat_dispersion_real
    _atom_type_scat_dispersion_imag
    _atom_type_scat_source
    'C' 'C' 0.0181 0.0091
                         'International Tables Vol C Tables 4.2.6.8 and 6.1.1.4'
    'H' 'H' 0.0000 0.0000
                         'International Tables Vol C Tables 4.2.6.8 and 6.1.1.4'
    'N' 'N' 0.0311 0.0180
                         'International Tables Vol C Tables 4.2.6.8 and 6.1.1.4'
    'O' 'O' 0.0492 0.0322
                         'International Tables Vol C Tables 4.2.6.8 and 6.1.1.4'
_computing_data_collection     'CAD-4 EXPRESS (Enraf--Nonius, 1994)'
_computing_cell_refinement     'CAD-4 EXPRESS (Enraf--Nonius, 1994)'
_computing_data_reduction     'MolEN (Fair, 1990)'
_computing_structure_solution     'SHELXS97 (Sheldrick, 2008)'
_computing_structure_refinement     'SHELXL97 (Sheldrick, 2008)'
_computing_molecular_graphics     'ORTEP-3 (Farrugia, 1997)'
_computing_publication_material     'SHELXL97 (Sheldrick, 2008)'
loop_
    _atom_site_type_symbol
    _atom_site_label
    _atom_site_fract_x
    _atom_site_fract_y
    _atom_site_fract_z
    _atom_site_U_iso_or_equiv
    _atom_site_adp_type
    _atom_site_calc_flag
    _atom_site_refinement_flags
    _atom_site_occupancy
    _atom_site_disorder_assembly
    _atom_site_disorder_group
    O O3A 0.5943(5) 0.3242(3) 0.4120(7) 0.0880(14) Uani d P 0.642(15) A 1
    C C10A 0.7449(8) 0.2909(5) 0.3648(8) 0.104(2) Uani d P 0.642(15) A 1
    H H10A 0.7582 0.2984 0.2493 0.125 Uiso calc PR 0.642(15) A 1
    H H10B 0.7425 0.2365 0.3851 0.125 Uiso calc PR 0.642(15) A 1
    C C11A 0.8803(11) 0.3242(4) 0.4529(7) 0.117(2) Uani d P 0.642(15) A 1
    H H11A 0.8555 0.3295 0.5655 0.176 Uiso calc PR 0.642(15) A 1
    H H11B 0.9035 0.3734 0.4084 0.176 Uiso calc PR 0.642(15) A 1
    H H11C 0.9709 0.2916 0.4426 0.176 Uiso calc PR 0.642(15) A 1
    O O3B 0.6366(10) 0.3601(9) 0.4633(10) 0.095(3) Uani d P 0.358(15) A 2
    C C10B 0.792(2) 0.3348(9) 0.416(2) 0.126(4) Uani d P 0.358(15) A 2
    H H10C 0.8323 0.3678 0.3320 0.151 Uiso calc PR 0.358(15) A 2
    H H10D 0.8649 0.3363 0.5084 0.151 Uiso calc PR 0.358(15) A 2
    C C11B 0.7762(19) 0.2558(11) 0.354(2) 0.168(7) Uani d P 0.358(15) A 2
    H H11D 0.7167 0.2560 0.2538 0.252 Uiso calc PR 0.358(15) A 2
    H H11E 0.7222 0.2252 0.4324 0.252 Uiso calc PR 0.358(15) A 2
    H H11F 0.8796 0.2349 0.3371 0.252 Uiso calc PR 0.358(15) A 2
    O O1 0.1739(2) 0.49615(9) 0.38454(16) 0.0898(5) Uani d . 1 . .
    O O2 0.6193(2) 0.41989(13) 0.2324(2) 0.1178(7) Uani d . 1 A .
    N N1 0.23998(17) 0.41137(8) 0.63121(16) 0.0619(4) Uani d . 1 . .
    H H1 0.1711 0.4412 0.5862 0.074 Uiso calc R 1 . .
    N N2 0.36686(18) 0.39265(8) 0.55505(17) 0.0621(4) Uani d . 1 . .
    C C1 0.2155(2) 0.38255(9) 0.78858(19) 0.0585(5) Uani d . 1 . .
    C C2 0.0821(2) 0.40648(12) 0.8691(2) 0.0727(5) Uani d . 1 . .
    H H2 0.0112 0.4404 0.8199 0.087 Uiso calc R 1 . .
    C C3 0.0557(3) 0.37944(14) 1.0233(3) 0.0833(6) Uani d . 1 . .
    H H3 -0.0327 0.3958 1.0790 0.100 Uiso calc R 1 . .
    C C4 0.1590(3) 0.32856(12) 1.0954(2) 0.0803(6) Uani d . 1 . .
    H H4 0.1396 0.3101 1.1989 0.096 Uiso calc R 1 . .
    C C5 0.2912(3) 0.30493(11) 1.0145(2) 0.0742(6) Uani d . 1 . .
    H H5 0.3613 0.2707 1.0638 0.089 Uiso calc R 1 . .
    C C6 0.3204(2) 0.33190(10) 0.8599(2) 0.0647(5) Uani d . 1 . .
    H H6 0.4097 0.3160 0.8051 0.078 Uiso calc R 1 . .
    C C7 0.4007(2) 0.42190(11) 0.4118(2) 0.0647(5) Uani d . 1 A .
    C C8 0.3017(2) 0.47900(11) 0.3269(2) 0.0700(5) Uani d . 1 . .
    C C9 0.5507(3) 0.39304(14) 0.3460(3) 0.0820(6) Uani d . 1 . .
    C C12 0.3544(3) 0.51477(14) 0.1731(3) 0.0881(7) Uani d . 1 . .
    H H12A 0.2856 0.5565 0.1454 0.132 Uiso calc R 1 . .
    H H12B 0.3507 0.4777 0.0875 0.132 Uiso calc R 1 . .
    H H12C 0.4610 0.5331 0.1873 0.132 Uiso calc R 1 . .
loop_
    _atom_site_aniso_label
    _atom_site_aniso_U_11
    _atom_site_aniso_U_22
    _atom_site_aniso_U_33
    _atom_site_aniso_U_12
    _atom_site_aniso_U_13
    _atom_site_aniso_U_23
    O3A 0.0801(18) 0.079(2) 0.106(3) 0.0054(16) 0.0292(17) 0.0026(18)
    C10A 0.107(4) 0.093(4) 0.115(4) 0.023(3) 0.040(3) -0.008(3)
    C11A 0.087(4) 0.142(5) 0.122(4) 0.029(3) 0.018(3) 0.003(3)
    O3B 0.081(3) 0.111(7) 0.095(4) 0.020(4) 0.020(3) 0.005(4)
    C10B 0.085(9) 0.139(10) 0.154(10) 0.025(7) 0.033(7) -0.010(8)
    C11B 0.137(10) 0.129(12) 0.241(16) 0.046(9) 0.066(9) -0.030(10)
    O1 0.1019(11) 0.1033(11) 0.0645(8) 0.0229(8) 0.0097(7) 0.0206(7)
    O2 0.1127(14) 0.1545(18) 0.0879(12) 0.0112(11) 0.0391(10) 0.0288(11)
    N1 0.0694(9) 0.0669(9) 0.0495(8) 0.0048(6) 0.0022(6) 0.0060(6)
    N2 0.0684(9) 0.0645(8) 0.0535(8) -0.0050(6) 0.0021(6) -0.0015(6)
    C1 0.0697(10) 0.0578(9) 0.0479(9) -0.0059(7) -0.0021(7) 0.0010(7)
    C2 0.0725(11) 0.0827(12) 0.0631(10) 0.0069(9) 0.0064(8) 0.0105(9)
    C3 0.0880(13) 0.0957(14) 0.0669(12) 0.0012(11) 0.0180(10) 0.0088(10)
    C4 0.1020(15) 0.0811(13) 0.0579(10) -0.0139(10) 0.0066(10) 0.0127(9)
    C5 0.0991(14) 0.0629(11) 0.0601(10) -0.0009(9) -0.0064(9) 0.0089(8)
    C6 0.0786(11) 0.0583(9) 0.0572(10) 0.0041(7) -0.0002(8) -0.0005(7)
    C7 0.0736(11) 0.0695(10) 0.0511(9) -0.0098(8) 0.0023(7) -0.0005(7)
    C8 0.0816(12) 0.0753(11) 0.0529(9) -0.0100(9) -0.0013(8) 0.0033(8)
    C9 0.0801(13) 0.1015(16) 0.0648(11) -0.0064(11) 0.0107(10) -0.0009(10)
    C12 0.0926(15) 0.1040(16) 0.0677(12) -0.0173(12) -0.0002(10) 0.0252(11)
_geom_special_details
;
All su's are estimated using the full covariance matrix. The cell su's are taken
into account individually in the estimation of su's in distances, angles and
torsion angles; correlations between su's in cell parameters are only used
when they are defined by crystal symmetry.
;
loop_
    _geom_bond_atom_site_label_1
    _geom_bond_atom_site_label_2
    _geom_bond_site_symmetry_2
    _geom_bond_distance
    _geom_bond_publ_flag
    O3A C9 . 1.373(4) ?
    O3A C10A . 1.459(8) ?
    C10A C11A . 1.462(12) ?
    C10A H10A . 0.9700 ?
    C10A H10B . 0.9700 ?
    C11A H11A . 0.9600 ?
    C11A H11B . 0.9600 ?
    C11A H11C . 0.9600 ?
    O3B C9 . 1.328(7) ?
    O3B C10B . 1.445(15) ?
    C10B C11B . 1.48(2) ?
    C10B H10C . 0.9700 ?
    C10B H10D . 0.9700 ?
    C11B H11D . 0.9600 ?
    C11B H11E . 0.9600 ?
    C11B H11F . 0.9600 ?
    O1 C8 . 1.225(2) ?
    O2 C9 . 1.207(3) ?
    N1 N2 . 1.295(2) ?
    N1 C1 . 1.412(2) ?
    N1 H1 . 0.8600 ?
    N2 C7 . 1.324(2) ?
    C1 C2 . 1.384(3) ?
    C1 C6 . 1.377(2) ?
    C2 C3 . 1.379(3) ?
    C2 H2 . 0.9300 ?
    C3 C4 . 1.374(3) ?
    C3 H3 . 0.9300 ?
    C4 C5 . 1.376(3) ?
    C4 H4 . 0.9300 ?
    C5 C6 . 1.387(3) ?
    C5 H5 . 0.9300 ?
    C6 H6 . 0.9300 ?
    C7 C8 . 1.472(3) ?
    C7 C9 . 1.477(3) ?
    C8 C12 . 1.491(3) ?
    C12 H12A . 0.9600 ?
    C12 H12B . 0.9600 ?
    C12 H12C . 0.9600 ?
loop_
    _geom_angle_atom_site_label_1
    _geom_angle_atom_site_label_2
    _geom_angle_atom_site_label_3
    _geom_angle_site_symmetry_1
    _geom_angle_site_symmetry_3
    _geom_angle
    _geom_angle_publ_flag
    C9 O3A C10A . . 118.3(4) ?
    O3A C10A C11A . . 112.6(9) ?
    O3A C10A H10A . . 109.1 ?
    C11A C10A H10A . . 109.1 ?
    O3A C10A H10B . . 109.1 ?
    C11A C10A H10B . . 109.1 ?
    H10A C10A H10B . . 107.8 ?
    C9 O3B C10B . . 114.9(9) ?
    C11B C10B O3B . . 107.8(17) ?
    C11B C10B H10C . . 110.1 ?
    O3B C10B H10C . . 110.1 ?
    C11B C10B H10D . . 110.1 ?
    O3B C10B H10D . . 110.1 ?
    H10C C10B H10D . . 108.5 ?
    C10B C11B H11D . . 109.5 ?
    C10B C11B H11E . . 109.5 ?
    H11D C11B H11E . . 109.5 ?
    C10B C11B H11F . . 109.5 ?
    H11D C11B H11F . . 109.5 ?
    H11E C11B H11F . . 109.5 ?
    N2 N1 C1 . . 119.56(14) ?
    N2 N1 H1 . . 120.2 ?
    C1 N1 H1 . . 120.2 ?
    N1 N2 C7 . . 122.04(15) ?
    C2 C1 C6 . . 120.85(16) ?
    C2 C1 N1 . . 117.94(15) ?
    C6 C1 N1 . . 121.21(16) ?
    C1 C2 C3 . . 119.12(18) ?
    C1 C2 H2 . . 120.4 ?
    C3 C2 H2 . . 120.4 ?
    C4 C3 C2 . . 120.6(2) ?
    C4 C3 H3 . . 119.7 ?
    C2 C3 H3 . . 119.7 ?
    C5 C4 C3 . . 119.96(18) ?
    C5 C4 H4 . . 120.0 ?
    C3 C4 H4 . . 120.0 ?
    C4 C5 C6 . . 120.32(18) ?
    C4 C5 H5 . . 119.8 ?
    C6 C5 H5 . . 119.8 ?
    C1 C6 C5 . . 119.16(18) ?
    C1 C6 H6 . . 120.4 ?
    C5 C6 H6 . . 120.4 ?
    N2 C7 C8 . . 123.80(17) ?
    N2 C7 C9 . . 113.43(17) ?
    C8 C7 C9 . . 122.76(17) ?
    O1 C8 C7 . . 118.59(16) ?
    O1 C8 C12 . . 120.48(19) ?
    C7 C8 C12 . . 120.92(19) ?
    O2 C9 O3B . . 118.1(4) ?
    O2 C9 O3A . . 121.5(3) ?
    O3B C9 O3A . . 36.0(5) ?
    O2 C9 C7 . . 125.4(2) ?
    O3B C9 C7 . . 109.9(3) ?
    O3A C9 C7 . . 112.4(2) ?
    C8 C12 H12A . . 109.5 ?
    C8 C12 H12B . . 109.5 ?
    H12A C12 H12B . . 109.5 ?
    C8 C12 H12C . . 109.5 ?
    H12A C12 H12C . . 109.5 ?
    H12B C12 H12C . . 109.5 ?
loop_
    _geom_torsion_atom_site_label_1
    _geom_torsion_atom_site_label_2
    _geom_torsion_atom_site_label_3
    _geom_torsion_atom_site_label_4
    _geom_torsion_site_symmetry_1
    _geom_torsion_site_symmetry_2
    _geom_torsion_site_symmetry_3
    _geom_torsion_site_symmetry_4
    _geom_torsion
    _geom_torsion_publ_flag
    C9 O3A C10A C11A . . . . 80.3(6) ?
    C9 O3B C10B C11B . . . . -89.0(12) ?
    C1 N1 N2 C7 . . . . -175.53(14) ?
    N2 N1 C1 C2 . . . . 177.16(15) ?
    N2 N1 C1 C6 . . . . -3.1(3) ?
    C6 C1 C2 C3 . . . . 0.6(3) ?
    N1 C1 C2 C3 . . . . -179.73(18) ?
    C1 C2 C3 C4 . . . . -0.9(4) ?
    C2 C3 C4 C5 . . . . 0.8(4) ?
    C3 C4 C5 C6 . . . . -0.4(3) ?
    C2 C1 C6 C5 . . . . -0.1(3) ?
    N1 C1 C6 C5 . . . . -179.79(16) ?
    C4 C5 C6 C1 . . . . 0.0(3) ?
    N1 N2 C7 C8 . . . . 1.4(3) ?
    N1 N2 C7 C9 . . . . 179.99(16) ?
    N2 C7 C8 O1 . . . . -6.3(3) ?
    C9 C7 C8 O1 . . . . 175.22(18) ?
    N2 C7 C8 C12 . . . . 174.34(17) ?
    C9 C7 C8 C12 . . . . -4.1(3) ?
    C10B O3B C9 O2 . . . . -22.3(18) ?
    C10B O3B C9 O3A . . . . 83.5(14) ?
    C10B O3B C9 C7 . . . . -175.5(12) ?
    C10A O3A C9 O2 . . . . 12.4(9) ?
    C10A O3A C9 O3B . . . . -83.2(8) ?
    C10A O3A C9 C7 . . . . -176.6(6) ?
    N2 C7 C9 O2 . . . . -167.1(2) ?
    C8 C7 C9 O2 . . . . 11.5(3) ?
    N2 C7 C9 O3B . . . . -16.3(8) ?
    C8 C7 C9 O3B . . . . 162.3(8) ?
    N2 C7 C9 O3A . . . . 22.3(4) ?
    C8 C7 C9 O3A . . . . -159.1(4) ?
loop_
    _geom_hbond_atom_site_label_D
    _geom_hbond_atom_site_label_H
    _geom_hbond_atom_site_label_A
    _geom_hbond_site_symmetry_A
    _geom_hbond_distance_DH
    _geom_hbond_distance_HA
    _geom_hbond_distance_DA
    _geom_hbond_angle_DHA
    N1 H1 O1 . 0.86 1.92 2.571(2) 131
    C2 H2 O1 3_566 0.93 2.53 3.430(3) 163
data_global
_journal_data_validation_number     ?
_journal_date_recd_electronic     2011-01-06
_journal_date_accepted     2011-01-14
_journal_name_full     'Acta Crystallographica, Section E'
_journal_year     2011
_journal_volume     67
_journal_issue      2
_journal_page_first     o460
_journal_page_last     o460
_journal_paper_category     QO
_journal_coeditor_code     HB5790
_publ_contact_author_name     'Dr. S. M. Prasad'
_publ_contact_author_address
;
     Department of Physics
     Ranchi University
     Ranchi-834008, India.
;
_publ_contact_author_email     prasadsm50@hotmail.com
_publ_contact_author_fax     ?
_publ_contact_author_phone     '+91-651-283159'
_publ_section_title
;
Ethyl 3-oxo-2-(2-phenylhydrazinylidene)butanoate: a re-determination
;
loop_
    _publ_author_name
    _publ_author_address
    'Gupta, Satish Chandra'
;
  Department of Physics
  Ranchi University
  Ranchi 834 008, India
;
    'Mandal, Deo Kumar'
;
  Department of Physics
  Ranchi University
  Ranchi 834 008, India
;
    'Rani, Asha'
;
  Department of Physics
  Ranchi University
  Ranchi 834 008, India
;
    'Sahay, Anup'
;
   Department of Chemistry
   Bihar University
   Muzzafarpur 842 002, India
;
    'Prasad, Satya Murti'
;
  Department of Physics
  Ranchi University
  Ranchi 834 008, India
;
_publ_section_synopsis     .
