# Supplementary material for: Ethyl 3-oxo-2-(2-phenyl­hydrazinyl­idene)butano­ate: a re-determination
Source: Acta Crystallogr Sect E Struct Rep Online. 2011 Jan 22;67(Pt 2):o460. doi: 10.1107/S1600536811002200 (PMC3051542; doi:10.1107/S1600536811002200)
Supplement: Supplementary file 2 [file e-67-0o460-Isup2.hkl]

# 
# h,k,l, Fc-squared, Fo-squared, sigma(Fo-squared) and status flag 
# 
data_I
_shelx_title '  Ethyl-2-oxo-3-phenylhydrazono butyrate ' 
_shelx_refln_list_code          4 
_shelx_F_calc_maximum      126.54 
_exptl_crystal_F_000       496.00 
_reflns_d_resolution_high  0.8210 
 
loop_ 
 _symmetry_equiv_pos_as_xyz 
 'x, y, z' 
 '-x, y+1/2, -z+1/2' 
 '-x, -y, -z' 
 'x, -y-1/2, z-1/2' 
 
_cell_length_a     8.4375 
_cell_length_b    17.551 
_cell_length_c     8.242 
_cell_angle_alpha  90.0 
_cell_angle_beta   91.24 
_cell_angle_gamma  90.0 
 
_shelx_F_squared_multiplier     1.000 
 
loop_ 
 _refln_index_h 
 _refln_index_k 
 _refln_index_l 
 _refln_F_squared_calc 
 _refln_F_squared_meas 
 _refln_F_squared_sigma 
 _refln_observed_status 
   1   0   0     2046.88     2029.36     56.77 o 
   2   0   0     6355.58     6197.23     84.16 o 
   3   0   0      923.72      866.31     16.73 o 
   4   0   0     1231.73     1310.14     24.80 o 
   5   0   0      372.82      422.62      4.49 o 
   6   0   0       34.18       48.60      1.81 o 
   7   0   0       45.43       46.42      2.80 o 
   8   0   0        0.00        0.87      0.59 o 
   9   0   0        0.82        0.74      0.37 o 
  10   0   0        0.01        0.00      0.64 o 
   1   1   0     1661.38     1582.83     15.49 o 
   2   1   0      193.88      194.00      5.89 o 
   3   1   0      201.52      206.34      4.38 o 
   4   1   0      515.29      559.44     15.47 o 
   5   1   0       12.20       13.47      0.92 o 
   6   1   0        6.18       10.45      0.97 o 
   7   1   0       19.54       24.61      2.12 o 
   8   1   0        0.25        0.52      0.57 o 
   9   1   0        1.64        2.28      0.43 o 
  10   1   0        0.08        0.18      0.24 o 
   0   2   0     1979.84     2123.84     24.32 o 
   1   2   0      412.90      338.47      8.41 o 
   2   2   0       42.59       37.12      2.58 o 
   3   2   0       61.72       53.85      1.63 o 
   4   2   0      177.16      196.94      5.32 o 
   5   2   0       77.74       95.07      2.74 o 
   6   2   0       18.14       20.41      1.27 o 
   7   2   0       26.78       32.42      1.72 o 
   8   2   0        0.08        0.09      0.95 o 
   9   2   0        0.66        0.84      0.39 o 
  10   2   0        0.06        0.14      0.32 o 
   1   3   0     4118.38     3956.24     46.77 o 
   2   3   0     1384.21     1331.28     26.58 o 
   3   3   0      186.07      174.96      6.77 o 
   4   3   0       25.44       32.42      2.88 o 
   5   3   0      177.29      174.99      4.02 o 
   6   3   0      139.58      168.62      3.31 o 
   7   3   0       65.53       70.09      2.43 o 
   8   3   0        2.48        2.83      0.51 o 
   9   3   0        0.22        0.15      0.51 o 
  10   3   0        0.04        0.10      0.31 o 
   0   4   0     5087.59     4537.24     53.91 o 
   1   4   0       12.76       22.22      0.57 o 
   2   4   0     1191.31     1154.97     28.89 o 
   3   4   0       54.35       53.76      2.97 o 
   4   4   0       94.44       97.95      4.70 o 
   5   4   0      109.03      120.14      3.63 o 
   6   4   0      177.17      214.33      5.37 o 
   7   4   0       81.28       94.98      2.84 o 
   8   4   0        1.89        2.71      0.49 o 
   9   4   0        2.99        4.06      0.47 o 
  10   4   0        0.64        0.61      0.24 o 
   1   5   0      155.35      171.71      8.51 o 
   2   5   0        3.23        8.26      2.77 o 
   3   5   0      154.86      140.72      5.62 o 
   4   5   0       77.85       90.36      3.13 o 
   5   5   0        8.41        7.92      0.76 o 
   6   5   0        7.77        7.86      0.82 o 
   7   5   0       28.15       33.06      1.83 o 
   8   5   0        3.24        4.52      0.60 o 
   9   5   0        0.97        1.39      0.37 o 
   0   6   0       89.23       75.64      1.76 o 
   1   6   0      134.61      125.34      6.38 o 
   2   6   0      664.86      640.78     14.94 o 
   3   6   0       89.47       77.57      2.30 o 
   4   6   0      118.10       89.94      3.14 o 
   5   6   0       68.90       87.75      3.27 o 
   6   6   0      302.70      336.79     10.23 o 
   7   6   0       57.96       75.30      2.87 o 
   8   6   0       18.92       20.53      1.41 o 
   9   6   0        0.27        0.30      0.41 o 
   1   7   0       88.69       84.40      2.10 o 
   2   7   0       35.96       28.88      1.36 o 
   3   7   0      208.81      179.29      3.68 o 
   4   7   0        9.40        9.55      0.77 o 
   5   7   0       47.97       51.74      2.69 o 
   6   7   0      330.83      362.80     12.12 o 
   7   7   0      108.70      124.81      3.41 o 
   8   7   0       18.94       21.03      1.39 o 
   9   7   0        1.26        1.89      0.35 o 
   0   8   0        9.88       26.99      1.31 o 
   1   8   0      142.93      159.96      2.21 o 
   2   8   0        1.45        1.19      0.24 o 
   3   8   0       24.64       30.33      1.19 o 
   4   8   0       13.43       14.23      0.96 o 
   5   8   0       16.44       13.02      1.08 o 
   6   8   0       17.95       18.18      1.43 o 
   7   8   0       58.02       57.31      2.53 o 
   8   8   0        3.53        4.13      0.52 o 
   9   8   0        0.57        0.77      0.28 o 
   1   9   0      196.91      170.39      4.83 o 
   2   9   0        6.67        4.85      0.50 o 
   3   9   0       14.36       18.39      1.85 o 
   4   9   0        7.12        6.42      0.66 o 
   5   9   0        1.45        1.97      0.47 o 
   6   9   0        5.72        6.41      0.70 o 
   7   9   0        9.54       11.78      1.17 o 
   8   9   0        2.44        3.45      0.46 o 
   9   9   0        0.00        0.12      0.32 o 
   0  10   0     2268.02     2296.32     53.76 o 
   1  10   0       14.68       15.00      3.52 o 
   2  10   0      101.46       98.89      2.16 o 
   3  10   0        0.80        1.07      0.30 o 
   4  10   0        1.09        1.68      0.39 o 
   5  10   0        9.97        9.64      0.94 o 
   6  10   0       19.45       18.76      1.37 o 
   7  10   0        3.77        3.67      0.51 o 
   8  10   0        0.00        0.05      0.78 o 
   9  10   0        0.22        0.28      0.21 o 
   1  11   0      140.06      128.68      3.60 o 
   2  11   0        1.85        1.73      0.34 o 
   3  11   0        2.12        1.84      0.38 o 
   4  11   0       21.58       23.04      1.39 o 
   5  11   0        0.19        0.21      0.58 o 
   6  11   0       20.71       27.36      1.58 o 
   7  11   0        0.60        0.39      0.35 o 
   8  11   0        0.08        0.04      0.70 o 
   0  12   0      481.58      488.05      7.56 o 
   1  12   0       20.80       24.21      1.28 o 
   2  12   0       18.78       19.86      1.18 o 
   3  12   0        9.16        6.98      0.72 o 
   4  12   0       91.14       96.42      3.18 o 
   5  12   0       10.95       10.28      1.03 o 
   6  12   0        0.22        0.07      1.00 o 
   7  12   0        1.28        0.48      0.35 o 
   8  12   0        0.35        0.60      0.27 o 
   1  13   0      171.71      171.33      4.73 o 
   2  13   0        4.36        3.29      0.44 o 
   3  13   0       30.94       32.47      2.41 o 
   4  13   0       32.33       35.61      1.77 o 
   5  13   0        6.37        7.55      0.81 o 
   6  13   0        2.35        1.80      0.42 o 
   7  13   0        0.58        0.61      0.33 o 
   8  13   0        0.02        0.04      0.46 o 
   0  14   0      119.51      126.98      4.26 o 
   1  14   0        3.26        2.49      0.45 o 
   2  14   0        0.22        0.81      0.39 o 
   3  14   0        1.31        0.81      0.42 o 
   4  14   0        1.15        0.90      0.44 o 
   5  14   0        1.38        1.10      0.42 o 
   6  14   0        0.37        0.39      0.39 o 
   7  14   0        0.90        0.57      0.30 o 
   1  15   0        2.23        3.19      0.69 o 
   2  15   0        0.00        0.43      0.54 o 
   3  15   0        3.05        4.70      0.55 o 
   4  15   0        2.56        4.13      0.58 o 
   5  15   0        6.27        6.67      0.68 o 
   6  15   0       14.33       15.43      1.08 o 
   7  15   0        2.54        2.56      0.33 o 
   0  16   0        0.14        1.22      0.58 o 
   1  16   0        1.74        2.00      0.43 o 
   2  16   0        0.33        0.12      0.77 o 
   3  16   0        5.10        5.60      0.62 o 
   4  16   0        0.16        0.14      0.66 o 
   5  16   0        8.55        8.94      0.92 o 
   6  16   0        0.54        0.80      0.32 o 
   2  17   0        0.18        0.65      0.38 o 
   3  17   0        2.27        2.33      0.45 o 
   4  17   0        1.37        1.78      0.42 o 
   5  17   0       11.18       11.33      0.89 o 
   6  17   0        5.62        7.12      0.64 o 
   0  18   0        6.06        6.12      0.93 o 
   1  18   0        0.38        0.44      0.35 o 
   2  18   0        0.42        0.19      0.41 o 
   3  18   0        2.78        2.79      0.44 o 
   4  18   0        4.88        4.44      0.47 o 
   5  18   0        3.21        3.77      0.37 o 
   1  19   0        2.12        1.23      0.52 o 
   2  19   0        0.87        0.64      0.34 o 
   3  19   0        0.33        0.17      0.33 o 
   4  19   0        0.35        0.46      0.27 o 
   0  20   0        4.73        5.30      0.76 o 
   1  20   0        0.67        0.29      0.28 o 
   2  20   0        0.16        0.37      0.38 o 
   3  20   0        0.44        0.29      0.33 o 
   1  21   0        0.01        0.05      1.37 o 
 -10   1   1        0.67        0.71      0.37 o 
  -9   1   1        0.50        0.30      0.46 o 
  -8   1   1        2.39        2.13      0.64 o 
  -7   1   1       21.44       25.13      2.10 o 
  -6   1   1       37.77       47.64      2.53 o 
  -5   1   1     1038.78     1268.00     40.30 o 
  -4   1   1      277.11      363.87     17.72 o 
  -3   1   1       42.41       42.82      1.49 o 
  -2   1   1     1041.48     1064.38     22.93 o 
  -1   1   1      694.17      691.14     14.57 o 
   0   1   1     2079.68     2068.61     26.80 o 
   1   1   1     3404.03     3362.11     40.51 o 
   2   1   1      254.23      184.64      8.72 o 
   3   1   1      589.78      535.26     18.63 o 
   4   1   1        7.98        8.38      0.88 o 
   5   1   1        2.31        1.86      0.46 o 
   6   1   1       56.05       42.27      2.45 o 
   7   1   1       59.36       51.29      3.07 o 
   8   1   1       74.66       66.85      3.51 o 
   9   1   1        1.58        1.98      0.67 o 
  10   1   1        0.43        0.53      0.38 o 
 -10   2   1        0.11        0.37      0.34 o 
  -9   2   1        0.00        0.34      0.45 o 
  -8   2   1        0.23        0.06      2.71 o 
  -7   2   1        5.73        7.71      1.11 o 
  -6   2   1       40.47       48.81      2.63 o 
  -5   2   1        2.00        2.89      0.56 o 
  -4   2   1      863.46      925.55     29.81 o 
  -3   2   1      542.98      539.80     18.82 o 
  -2   2   1       15.07       19.27      0.84 o 
  -1   2   1     5614.09     5941.89     62.31 o 
   0   2   1      170.66      158.83      6.17 o 
   1   2   1       10.83       15.85      0.63 o 
   2   2   1     4822.83     4715.59     60.37 o 
   3   2   1      221.54      184.79      3.03 o 
   4   2   1       84.38       77.19      2.39 o 
   5   2   1      140.56      150.23      3.89 o 
   6   2   1       39.79       35.99      2.31 o 
   7   2   1      204.13      157.39      5.21 o 
   8   2   1        0.25        0.00      3.06 o 
   9   2   1       28.79       34.42      2.31 o 
  10   2   1        0.05        0.05      1.52 o 
 -10   3   1        0.23        0.41      0.34 o 
  -9   3   1        0.35        0.91      0.52 o 
  -8   3   1       19.70       22.05      2.05 o 
  -7   3   1        4.05        3.24      0.71 o 
  -6   3   1       37.88       47.04      2.58 o 
  -5   3   1       77.84       99.33      3.15 o 
  -4   3   1      172.19      171.56      3.59 o 
  -3   3   1       30.47       21.21      1.13 o 
  -2   3   1       61.68       53.43      1.41 o 
  -1   3   1     1719.94     1701.82     28.99 o 
   0   3   1      344.30      348.74     10.56 o 
   1   3   1    13410.29    13873.35    120.05 o 
   2   3   1     3397.82     3439.93     49.15 o 
   3   3   1      100.57       83.81      2.10 o 
   4   3   1      157.36      135.30      3.19 o 
   5   3   1      143.50      147.30      3.85 o 
   6   3   1      107.81       73.76      3.24 o 
   7   3   1       39.20       31.45      2.55 o 
   8   3   1       66.82       54.41      3.23 o 
   9   3   1       10.34       11.65      1.49 o 
  10   3   1        1.34        1.57      0.40 o 
 -10   4   1        2.41        2.32      0.41 o 
  -9   4   1        0.05        0.29      0.45 o 
  -8   4   1        2.84        3.69      0.77 o 
  -7   4   1        2.00        1.56      0.63 o 
  -6   4   1       36.23       40.69      2.45 o 
  -5   4   1       76.59       82.82      2.95 o 
  -4   4   1      288.10      333.85      5.22 o 
  -3   4   1      448.50      438.42     18.08 o 
  -2   4   1      155.57      142.06      2.54 o 
  -1   4   1     2513.48     2495.11     39.53 o 
   0   4   1      243.54      223.13      9.19 o 
   1   4   1    16014.44    16086.59    141.87 o 
   2   4   1     1941.31     1951.05     36.00 o 
   3   4   1      414.82      371.55     16.24 o 
   4   4   1       52.76       57.27      2.12 o 
   5   4   1       37.24       28.99      1.84 o 
   6   4   1       16.89       12.96      1.60 o 
   7   4   1       40.54       27.79      2.35 o 
   8   4   1       33.80       23.62      2.25 o 
   9   4   1        0.87        1.37      0.57 o 
  10   4   1        0.05        0.33      0.34 o 
  -9   5   1        2.85        3.43      0.61 o 
  -8   5   1        0.11        0.59      0.54 o 
  -7   5   1        2.14        2.25      0.68 o 
  -6   5   1       71.99       71.17      3.25 o 
  -5   5   1        1.55        2.79      0.54 o 
  -4   5   1      108.44      122.90      3.22 o 
  -3   5   1      633.95      668.05     23.79 o 
  -2   5   1      290.11      250.28     12.51 o 
  -1   5   1       36.47       29.22      1.09 o 
   0   5   1      232.47      184.95      9.29 o 
   1   5   1    13887.44    14155.16    135.37 o 
   2   5   1      372.29      367.36     14.93 o 
   3   5   1      345.38      334.23     16.11 o 
   4   5   1        7.86        9.56      1.00 o 
   5   5   1       10.80        9.00      1.15 o 
   6   5   1        5.06        3.76      0.69 o 
   7   5   1        1.39        1.34      0.74 o 
   8   5   1       55.10       59.28      3.17 o 
   9   5   1        0.03        0.09      0.88 o 
  -9   6   1        1.22        1.70      0.52 o 
  -8   6   1        0.11        0.02      4.19 o 
  -7   6   1        2.21        2.22      0.70 o 
  -6   6   1        1.25        1.22      0.60 o 
  -5   6   1       49.33       52.73      2.54 o 
  -4   6   1       25.70       34.28      1.84 o 
  -3   6   1      127.57      112.51      2.90 o 
  -2   6   1      157.70      141.82      2.85 o 
  -1   6   1        4.43        5.50      0.59 o 
   0   6   1      698.40      642.29     19.71 o 
   1   6   1      294.73      260.53     12.34 o 
   2   6   1     1679.43     1507.02     35.10 o 
   3   6   1      163.79      142.52      3.17 o 
   4   6   1        0.04        0.16      0.31 o 
   5   6   1        3.29        1.85      0.49 o 
   6   6   1       10.29        7.90      1.20 o 
   7   6   1       31.34       26.60      2.30 o 
   8   6   1        3.37        3.88      0.76 o 
   9   6   1        0.55        0.30      0.43 o 
  -9   7   1        2.31        3.34      0.56 o 
  -8   7   1        3.90        2.85      0.68 o 
  -7   7   1        2.22        3.45      0.75 o 
  -6   7   1       10.89       15.85      1.81 o 
  -4   7   1       24.47       29.79      1.81 o 
  -3   7   1        9.62        9.12      1.00 o 
  -2   7   1       33.33       34.52      1.54 o 
  -1   7   1      575.37      505.79     19.23 o 
   0   7   1        2.17        6.07      0.69 o 
   1   7   1     1139.78     1053.65     28.65 o 
   2   7   1       11.94       13.78      1.10 o 
   3   7   1       21.72       26.38      1.52 o 
   4   7   1        6.80        3.85      0.60 o 
   8   7   1        2.97        3.27      0.71 o 
   9   7   1        0.46        1.09      0.44 o 
  -9   8   1        2.39        3.08      0.52 o 
  -8   8   1        0.00        0.30      0.48 o 
  -7   8   1        6.66        9.04      1.31 o 
  -6   8   1       84.93       87.87      3.78 o 
  -5   8   1       22.33       25.46      2.03 o 
  -4   8   1      131.02      121.71      3.69 o 
  -3   8   1      196.04      190.24      4.15 o 
  -2   8   1        4.93        6.29      0.81 o 
  -1   8   1       31.74       34.10      1.53 o 
   0   8   1       20.22       19.18      1.19 o 
   1   8   1     1489.40     1352.03     35.79 o 
   2   8   1      664.12      659.61     24.99 o 
   3   8   1       22.89       27.33      1.64 o 
   4   8   1       13.60       13.81      1.36 o 
   5   8   1       60.13       46.34      2.56 o 
   6   8   1       14.41       11.42      1.65 o 
   7   8   1       27.98       24.17      2.15 o 
   8   8   1        0.77        0.61      0.52 o 
   9   8   1        1.28        1.07      0.43 o 
  -9   9   1        1.30        0.82      0.37 o 
  -8   9   1        3.90        3.43      0.65 o 
  -7   9   1        0.01        0.04      4.06 o 
  -6   9   1       77.03       77.63      3.63 o 
  -5   9   1       54.52       62.91      2.78 o 
  -4   9   1       45.64       54.60      2.65 o 
  -3   9   1       31.43       30.90      1.85 o 
  -2   9   1       47.88       43.37      1.96 o 
  -1   9   1       59.56       47.76      1.94 o 
   0   9   1      112.51      100.26      2.73 o 
   1   9   1       63.34       52.84      2.10 o 
   2   9   1      547.99      553.28     24.35 o 
   3   9   1        2.53        3.94      0.59 o 
   4   9   1       43.15       42.33      2.28 o 
   5   9   1       57.13       53.61      2.82 o 
   6   9   1       30.66       28.51      2.28 o 
   7   9   1       12.03       10.63      1.56 o 
   8   9   1        3.89        3.32      0.65 o 
   9   9   1        0.10        0.00      1.18 o 
  -9  10   1        0.04        0.14      0.34 o 
  -8  10   1        3.05        4.41      0.66 o 
  -7  10   1       17.58       21.01      1.96 o 
  -6  10   1       11.91       15.54      1.89 o 
  -5  10   1      412.84      443.92      8.29 o 
  -4  10   1      105.39      105.64      3.79 o 
  -3  10   1       32.77       25.81      1.82 o 
  -2  10   1       26.27       27.15      1.68 o 
  -1  10   1      255.23      256.13      4.84 o 
   0  10   1       20.94       31.89      1.73 o 
   1  10   1        6.45       12.47      1.20 o 
   2  10   1        7.61       20.22      1.53 o 
   3  10   1        3.91        7.73      0.99 o 
   4  10   1       35.55       29.72      2.05 o 
   5  10   1        4.89        3.39      0.69 o 
   6  10   1       30.34       27.06      2.23 o 
   7  10   1        1.76        2.50      0.66 o 
   8  10   1        4.69        5.04      0.74 o 
   9  10   1        0.69        0.65      0.36 o 
  -8  11   1        0.12        0.36      0.41 o 
  -7  11   1        3.07        2.57      0.66 o 
  -6  11   1       14.52       17.42      1.86 o 
  -5  11   1      133.10      139.24      4.77 o 
  -4  11   1       24.62       24.61      2.08 o 
  -3  11   1        0.59        0.53      0.47 o 
  -2  11   1       37.57       31.93      1.98 o 
  -1  11   1        0.20        0.18      0.38 o 
   1  11   1       45.86       52.08      2.34 o 
   2  11   1       51.22       57.25      2.58 o 
   3  11   1       77.65       72.66      3.06 o 
   4  11   1       13.19       13.67      1.58 o 
   5  11   1        8.38        8.72      1.29 o 
   6  11   1        6.46        6.99      1.01 o 
   7  11   1        2.62        3.04      0.70 o 
   8  11   1        8.65        9.67      1.17 o 
  -8  12   1        6.25        7.69      1.02 o 
  -7  12   1       19.29       22.24      1.85 o 
  -5  12   1       68.54       78.70      3.65 o 
  -4  12   1       18.98       21.85      2.12 o 
  -3  12   1       18.19       23.54      1.95 o 
  -2  12   1        7.67        8.12      1.19 o 
  -1  12   1        0.64        2.09      0.50 o 
   0  12   1        4.84        5.72      0.83 o 
   1  12   1        0.01        0.04      2.32 o 
   2  12   1       63.15       65.59      2.91 o 
   3  12   1        2.12        1.34      0.59 o 
   4  12   1        0.25        1.04      0.58 o 
   5  12   1        4.04        5.79      0.84 o 
   6  12   1        3.24        5.00      0.76 o 
   7  12   1       25.49       28.14      2.04 o 
   8  12   1        0.03        0.23      0.36 o 
  -8  13   1        1.19        1.31      0.38 o 
  -7  13   1        0.45        0.88      0.46 o 
  -6  13   1       14.23       12.96      1.57 o 
  -5  13   1        0.53        0.48      0.63 o 
  -4  13   1      126.95      151.00      4.97 o 
  -3  13   1       10.36       11.71      1.61 o 
  -2  13   1       33.85       36.77      2.38 o 
  -1  13   1        0.89        0.74      0.49 o 
   0  13   1       61.39       59.39      2.83 o 
   1  13   1       74.27       67.25      3.09 o 
   2  13   1       11.90       10.73      1.40 o 
   3  13   1        0.28        2.52      0.62 o 
   4  13   1        5.51        6.59      0.94 o 
   5  13   1        2.31        3.27      0.66 o 
   6  13   1        0.12        0.32      0.47 o 
   7  13   1        0.42        0.19      0.51 o 
   8  13   1        1.16        0.93      0.39 o 
  -7  14   1        1.39        1.58      0.48 o 
  -6  14   1        1.02        1.73      0.57 o 
  -5  14   1       34.09       27.88      2.21 o 
  -4  14   1        0.29        0.66      0.69 o 
  -3  14   1       53.38       58.44      3.14 o 
  -2  14   1        9.20       10.66      1.51 o 
  -1  14   1       33.04       31.28      2.25 o 
   0  14   1        0.28        0.39      0.49 o 
   1  14   1       55.84       54.32      2.90 o 
   2  14   1        8.90        7.76      1.07 o 
   3  14   1        0.59        0.39      0.52 o 
   4  14   1        2.73        3.14      0.69 o 
   5  14   1        0.22        0.33      0.48 o 
   6  14   1        0.22        0.47      0.50 o 
   7  14   1        3.49        3.56      0.54 o 
  -7  15   1        0.00        0.02      2.04 o 
  -6  15   1        0.42        0.37      0.45 o 
  -5  15   1        0.13        0.59      0.54 o 
  -4  15   1        2.20        1.80      0.73 o 
  -3  15   1       29.69       33.98      2.49 o 
  -2  15   1        3.29        4.30      0.74 o 
  -1  15   1        0.43        0.45      0.53 o 
   0  15   1        1.36        2.18      0.62 o 
   1  15   1       69.24       71.51      3.41 o 
   2  15   1        3.57        3.13      0.66 o 
   3  15   1        0.78        0.89      0.59 o 
   4  15   1        2.87        2.72      0.70 o 
   5  15   1        0.17        0.48      0.51 o 
   6  15   1        5.33        4.82      0.77 o 
   7  15   1        0.10        0.00      1.61 o 
  -6  16   1        0.00        0.33      0.38 o 
  -5  16   1        0.11        0.25      0.44 o 
  -4  16   1        6.47        7.66      1.16 o 
  -3  16   1       26.97       32.24      2.43 o 
  -2  16   1        7.32        6.72      0.93 o 
  -1  16   1        6.83        7.38      1.09 o 
   0  16   1       18.09       19.16      1.91 o 
   1  16   1       23.90       27.37      2.28 o 
   2  16   1       19.62       22.29      2.06 o 
   3  16   1        0.61        1.14      0.64 o 
   4  16   1        3.81        3.43      0.69 o 
   5  16   1        0.60        0.93      0.49 o 
   6  16   1        1.77        2.40      0.49 o 
  -6  17   1        0.01        0.00      0.68 o 
  -5  17   1        0.39        0.79      0.44 o 
  -4  17   1        5.88        6.07      0.92 o 
  -3  17   1        0.02        0.00      3.53 o 
  -2  17   1        2.30        2.48      0.69 o 
  -1  17   1        0.00        0.25      0.57 o 
   0  17   1        2.70        3.43      0.74 o 
   1  17   1        4.34        3.42      0.76 o 
   2  17   1       32.07       29.88      2.29 o 
   3  17   1        0.13        0.65      0.51 o 
   4  17   1        5.05        4.71      0.70 o 
   5  17   1        0.17        0.15      0.44 o 
   6  17   1        0.01        0.00      1.66 o 
  -5  18   1        0.28        0.31      0.36 o 
  -4  18   1        0.30        0.29      0.44 o 
  -3  18   1        0.37        0.59      0.53 o 
  -2  18   1        0.04        0.00      1.08 o 
  -1  18   1        0.13        0.04      3.06 o 
   0  18   1        2.90        3.31      0.67 o 
   1  18   1        2.21        2.32      0.62 o 
   2  18   1        0.59        0.80      0.55 o 
   3  18   1        0.00        0.17      0.59 o 
   4  18   1        3.71        3.16      0.57 o 
   5  18   1        0.08        0.16      0.32 o 
  -4  19   1        1.14        0.75      0.40 o 
  -3  19   1        0.06        0.00      0.88 o 
  -2  19   1        6.38        5.75      0.84 o 
  -1  19   1        4.06        3.47      0.63 o 
   0  19   1        0.20        0.26      0.45 o 
   1  19   1        1.49        1.04      0.51 o 
   2  19   1        2.16        1.74      0.54 o 
   3  19   1        0.68        0.32      0.42 o 
   4  19   1        0.77        0.97      0.39 o 
  -3  20   1        0.00        0.16      0.33 o 
  -2  20   1        0.24        0.21      0.38 o 
  -1  20   1        0.97        0.86      0.44 o 
   0  20   1        0.24        0.20      0.39 o 
   1  20   1        1.81        2.05      0.50 o 
   2  20   1        1.45        1.64      0.46 o 
   3  20   1        3.53        4.40      0.68 o 
  -1  21   1        0.08        0.00      3.28 o 
   0  21   1        0.08        0.23      0.32 o 
   1  21   1        2.41        1.90      0.41 o 
 -10   0   2        0.05        0.14      0.28 o 
  -9   0   2       14.38       11.35      1.41 o 
  -7   0   2       26.65       24.54      2.12 o 
  -6   0   2        8.64       10.74      1.43 o 
  -5   0   2       28.15       29.54      1.80 o 
  -4   0   2      760.91      857.49     29.50 o 
  -3   0   2        6.16        6.47      0.69 o 
  -2   0   2       33.35       41.73      1.30 o 
  -1   0   2     3425.21     3585.75     48.85 o 
   0   0   2      329.71      275.00     10.05 o 
   1   0   2       20.86       10.23      0.62 o 
   2   0   2     1012.72     1038.76     24.31 o 
   6   0   2       10.13       10.32      1.46 o 
   7   0   2       48.52       42.39      2.85 o 
   8   0   2        9.93        9.82      1.50 o 
   9   0   2       99.03      113.91      3.93 o 
  10   0   2        0.10        0.25      0.38 o 
 -10   1   2        0.00        0.08      0.45 o 
  -9   1   2        7.34        7.67      1.09 o 
  -8   1   2        0.15        0.29      0.55 o 
  -7   1   2        5.65        6.50      0.98 o 
  -6   1   2       38.65       37.56      2.36 o 
  -5   1   2        0.02        0.51      0.40 o 
  -4   1   2       97.58      109.97      2.95 o 
  -3   1   2      187.89      243.57      3.74 o 
  -2   1   2      372.72      424.28     15.19 o 
  -1   1   2       73.55       59.65      1.43 o 
   0   1   2     2488.77     2535.27     38.29 o 
   1   1   2     1320.48     1358.33     26.85 o 
   2   1   2      633.06      677.02     19.92 o 
   3   1   2        2.07        2.47      0.37 o 
   4   1   2      115.38      121.95      3.21 o 
   5   1   2        6.27        6.16      0.91 o 
   6   1   2       22.12       16.77      1.72 o 
   7   1   2        0.16        0.01      7.93 o 
   8   1   2       32.06       25.58      2.34 o 
   9   1   2        0.83        0.98      0.65 o 
  10   1   2        9.06        9.16      0.98 o 
 -10   2   2        0.17        0.51      0.32 o 
  -9   2   2        8.64        7.24      1.03 o 
  -8   2   2       27.68       35.64      2.55 o 
  -7   2   2        0.10        0.34      0.52 o 
  -6   2   2        0.23        0.33      0.51 o 
  -5   2   2       14.97       19.41      1.54 o 
  -4   2   2      410.80      417.97     20.44 o 
  -3   2   2      283.41      336.02     15.76 o 
  -2   2   2      322.07      344.86     13.94 o 
  -1   2   2      757.23      752.19     19.41 o 
   0   2   2     2216.72     2268.75     36.76 o 
   1   2   2     3034.30     3130.21     46.57 o 
   2   2   2     1543.80     1594.50     33.21 o 
   3   2   2      128.42      111.13      2.60 o 
   4   2   2       78.14       68.13      2.39 o 
   5   2   2        6.14        4.32      0.65 o 
   6   2   2        6.69        6.14      0.89 o 
   7   2   2        1.46        1.66      0.69 o 
   8   2   2       21.81       20.08      2.15 o 
   9   2   2        7.08        7.11      1.00 o 
 -10   3   2        0.28        0.00      0.82 o 
  -9   3   2        3.85        4.48      0.70 o 
  -8   3   2       15.74       16.62      1.81 o 
  -7   3   2        0.09        0.00      2.26 o 
  -6   3   2       67.41       78.23      3.33 o 
  -5   3   2      140.37      142.60      4.00 o 
  -4   3   2      174.63      232.61      4.45 o 
  -3   3   2     1248.01     1419.76     35.91 o 
  -2   3   2        1.50        3.60      0.46 o 
  -1   3   2        7.68       10.86      0.69 o 
   0   3   2       68.08       75.68      1.68 o 
   1   3   2      182.20      193.81      9.69 o 
   2   3   2     3211.33     3439.29     55.13 o 
   3   3   2     1709.00     1778.61     39.63 o 
   4   3   2      107.45      110.43      3.05 o 
   5   3   2        0.28        1.88      0.48 o 
   6   3   2       28.95       22.88      1.96 o 
   7   3   2       17.66       15.27      1.88 o 
   8   3   2       37.91       42.99      2.81 o 
   9   3   2        2.37        4.10      0.72 o 
  -9   4   2        0.49        0.38      0.45 o 
  -8   4   2       10.00       12.80      1.59 o 
  -7   4   2        2.08        1.13      0.61 o 
  -6   4   2        0.47        0.00      3.51 o 
  -5   4   2       35.28       51.45      2.44 o 
  -4   4   2      806.55      956.81     33.44 o 
  -3   4   2      449.10      517.25     21.02 o 
  -2   4   2      429.10      447.69     17.52 o 
  -1   4   2      427.56      404.01     15.26 o 
   0   4   2      562.07      469.13     16.11 o 
   1   4   2      342.36      301.07     13.05 o 
   2   4   2        0.29        0.99      0.35 o 
   3   4   2      573.49      603.56     22.24 o 
   4   4   2        7.21        5.81      0.76 o 
   5   4   2        4.54        4.04      0.56 o 
   6   4   2       18.05       13.38      1.60 o 
   7   4   2       17.89       15.86      1.88 o 
   8   4   2        0.59        1.38      0.69 o 
   9   4   2       12.57       14.81      1.54 o 
  -9   5   2        4.22        5.58      0.78 o 
  -8   5   2        1.54        2.01      0.64 o 
  -7   5   2        4.65        5.74      0.88 o 
  -6   5   2       49.86       55.29      2.93 o 
  -5   5   2       77.80       86.18      3.25 o 
  -4   5   2       92.99      134.76      3.57 o 
  -3   5   2       32.36       39.55      1.81 o 
  -2   5   2      264.36      258.96     13.81 o 
  -1   5   2      969.32      925.91     25.55 o 
   0   5   2       23.85       27.19      1.18 o 
   1   5   2       56.23       56.37      1.71 o 
   2   5   2      357.47      337.39     15.56 o 
   3   5   2       75.61       90.48      2.59 o 
   4   5   2        5.96        6.73      0.95 o 
   5   5   2        8.15        8.77      1.19 o 
   6   5   2        5.27        4.83      0.73 o 
   7   5   2       24.67       20.19      2.08 o 
   8   5   2        4.17        4.86      0.81 o 
   9   5   2        4.85        6.05      0.94 o 
  -9   6   2        2.90        2.27      0.52 o 
  -8   6   2        7.34        7.23      1.13 o 
  -7   6   2       34.46       38.04      2.64 o 
  -6   6   2        6.22        6.91      1.10 o 
  -5   6   2        0.21        0.39      0.46 o 
  -4   6   2       25.22       24.70      1.69 o 
  -3   6   2      666.78      670.64     26.36 o 
  -2   6   2       17.48       16.18      1.12 o 
  -1   6   2      179.28      153.50      2.97 o 
   0   6   2      349.20      337.08     15.24 o 
   1   6   2      330.07      306.20     14.80 o 
   2   6   2        8.61        8.31      0.93 o 
   3   6   2     1817.91     1757.29     44.86 o 
   4   6   2        1.53        3.12      0.51 o 
   5   6   2       31.00       25.43      1.85 o 
   6   6   2       34.46       26.51      2.16 o 
   7   6   2       45.70       34.88      2.58 o 
   8   6   2        2.27        2.01      0.65 o 
   9   6   2        3.19        5.76      0.88 o 
  -9   7   2        0.23        0.64      0.39 o 
  -8   7   2        1.89        1.76      0.59 o 
  -7   7   2        0.34        0.26      0.55 o 
  -6   7   2        0.01        0.56      0.51 o 
  -5   7   2        5.67        6.66      1.01 o 
  -4   7   2       51.07       46.60      2.33 o 
  -3   7   2        4.06        4.75      0.70 o 
  -2   7   2        1.51        1.52      0.37 o 
  -1   7   2      519.57      515.01     20.89 o 
   0   7   2      481.37      462.24     19.16 o 
   1   7   2      150.41      169.94      3.34 o 
   2   7   2      666.66      661.04     25.03 o 
   3   7   2     1973.81     2142.95     52.44 o 
   4   7   2        2.50        2.07      0.53 o 
   5   7   2        2.76        2.96      0.58 o 
   6   7   2       13.93       14.83      1.75 o 
   7   7   2        4.13        3.45      0.71 o 
   8   7   2       11.41       11.85      1.50 o 
   9   7   2        0.63        0.71      0.44 o 
  -9   8   2        0.13        0.54      0.37 o 
  -8   8   2        1.75        1.14      0.53 o 
  -7   8   2       16.84       20.54      1.98 o 
  -6   8   2       10.02       10.45      1.52 o 
  -5   8   2        0.04        0.53      0.51 o 
  -4   8   2       20.39       23.03      1.76 o 
  -3   8   2      562.35      601.35     27.58 o 
  -2   8   2      134.01      114.57      3.11 o 
  -1   8   2      107.46      100.29      2.82 o 
   0   8   2       32.86       31.51      1.57 o 
   1   8   2      217.36      214.70      4.03 o 
   2   8   2     1525.84     1471.50     41.81 o 
   3   8   2       33.36       28.11      1.85 o 
   4   8   2      248.59      233.97      5.15 o 
   5   8   2        5.77        6.03      0.92 o 
   6   8   2        0.01        0.00      1.82 o 
   7   8   2        3.47        3.44      0.74 o 
   8   8   2        5.32        6.90      1.08 o 
   9   8   2        2.58        3.26      0.49 o 
  -9   9   2        1.95        1.92      0.41 o 
  -8   9   2        0.13        0.11      0.76 o 
  -7   9   2        0.08        0.04      3.37 o 
  -6   9   2       23.46       30.69      2.37 o 
  -5   9   2        2.21        2.09      0.63 o 
  -4   9   2       28.85       25.59      1.94 o 
  -3   9   2       22.32       32.34      1.99 o 
  -2   9   2       35.91       35.56      1.93 o 
  -1   9   2      261.34      246.59      4.61 o 
   0   9   2       90.63       67.16      2.37 o 
   1   9   2      266.46      291.10      5.01 o 
   2   9   2     1099.55     1122.32     37.70 o 
   3   9   2        4.87        4.32      0.63 o 
   4   9   2       48.52       57.60      2.79 o 
   5   9   2        5.39        6.90      0.98 o 
   6   9   2       15.99       16.40      1.80 o 
   7   9   2        1.19        1.24      0.60 o 
   8   9   2        3.09        3.05      0.59 o 
   9   9   2        0.00        0.00      1.91 o 
  -8  10   2        1.86        2.10      0.53 o 
  -7  10   2        0.03        0.23      0.52 o 
  -6  10   2        0.87        1.34      0.62 o 
  -5  10   2        0.02        0.31      0.54 o 
  -4  10   2        5.04        4.79      0.73 o 
  -3  10   2        6.07        5.88      0.89 o 
  -2  10   2      365.23      369.23      6.36 o 
  -1  10   2        1.22        2.43      0.48 o 
   0  10   2       13.27       14.80      1.31 o 
   1  10   2        2.96        4.38      0.66 o 
   2  10   2      212.21      226.29      4.93 o 
   3  10   2       95.96       85.08      3.24 o 
   4  10   2        8.98       11.50      1.48 o 
   5  10   2       20.52       18.98      1.86 o 
   6  10   2        1.73        1.48      0.63 o 
   7  10   2        3.79        3.91      0.69 o 
   8  10   2        2.38        2.13      0.53 o 
  -8  11   2        0.51        0.45      0.41 o 
  -7  11   2        5.98        7.40      1.07 o 
  -6  11   2        0.17        0.09      1.08 o 
  -5  11   2        8.87        7.38      1.16 o 
  -4  11   2      130.80      133.35      4.47 o 
  -3  11   2       13.64       14.14      1.57 o 
  -2  11   2       96.18       98.74      3.49 o 
  -1  11   2       43.59       37.32      2.14 o 
   0  11   2       10.67       11.46      1.27 o 
   1  11   2       10.29       19.25      1.61 o 
   2  11   2        0.74        0.16      0.64 o 
   3  11   2      186.54      173.67      4.77 o 
   4  11   2        1.17        1.15      0.56 o 
   5  11   2        4.58        5.40      0.77 o 
   6  11   2        1.19        2.07      0.64 o 
   7  11   2        1.99        1.89      0.60 o 
   8  11   2        1.13        1.56      0.46 o 
  -8  12   2        0.53        0.88      0.40 o 
  -7  12   2        2.00        1.50      0.53 o 
  -6  12   2        0.53        0.26      0.52 o 
  -5  12   2       22.46       22.80      2.17 o 
  -4  12   2       17.02       16.59      1.92 o 
  -3  12   2      200.23      207.49      5.47 o 
  -2  12   2        1.69        4.27      0.70 o 
  -1  12   2        1.47        1.52      0.53 o 
   0  12   2        1.26        0.88      0.49 o 
   1  12   2       13.22        8.60      1.25 o 
   2  12   2       34.04       29.27      2.08 o 
   3  12   2        3.27        3.85      0.70 o 
   4  12   2       22.74       22.06      2.01 o 
   5  12   2        1.33        1.04      0.60 o 
   6  12   2        3.42        5.42      0.75 o 
   7  12   2        3.64        4.75      0.67 o 
   8  12   2        0.68        0.38      0.36 o 
  -7  13   2        0.55        0.81      0.46 o 
  -6  13   2        5.33        6.44      0.93 o 
  -5  13   2       44.08       44.13      2.79 o 
  -4  13   2       40.30       45.77      2.90 o 
  -3  13   2       33.33       32.17      2.43 o 
  -2  13   2        3.05        6.26      0.98 o 
  -1  13   2       16.21       20.66      1.86 o 
   0  13   2       43.19       47.40      2.65 o 
   1  13   2        7.96        7.55      1.10 o 
   2  13   2       47.64       49.00      2.75 o 
   3  13   2        7.42       10.12      1.50 o 
   4  13   2        2.83        4.26      0.77 o 
   5  13   2        5.92        4.71      0.79 o 
   6  13   2        1.51        1.44      0.54 o 
   7  13   2        2.19        1.91      0.49 o 
  -7  14   2        0.35        0.56      0.41 o 
  -6  14   2        1.89        2.03      0.60 o 
  -5  14   2        1.47        1.30      0.64 o 
  -4  14   2      102.19      116.78      4.46 o 
  -3  14   2       72.46       82.61      3.74 o 
  -2  14   2        0.00        0.13      0.92 o 
  -1  14   2       13.82       12.97      1.60 o 
   0  14   2        3.30        4.48      0.70 o 
   1  14   2       19.60       17.25      1.81 o 
   2  14   2        5.03        4.92      0.77 o 
   3  14   2       11.73        8.98      1.28 o 
   4  14   2       16.35       15.01      1.76 o 
   5  14   2        1.75        0.96      0.57 o 
   6  14   2        1.22        0.44      0.47 o 
   7  14   2        0.21        0.03      2.04 o 
  -7  15   2        0.40        0.53      0.36 o 
  -6  15   2        8.61        8.75      1.19 o 
  -5  15   2        4.31        4.80      0.75 o 
  -4  15   2       69.95       63.68      3.28 o 
  -3  15   2       10.85       10.25      1.45 o 
  -2  15   2        0.61        1.72      0.68 o 
  -1  15   2        0.13        0.29      0.54 o 
   0  15   2       11.50       12.25      1.62 o 
   1  15   2        0.00        0.12      0.88 o 
   2  15   2        1.62        1.73      0.62 o 
   3  15   2       10.75       11.21      1.61 o 
   4  15   2        1.73        1.97      0.65 o 
   5  15   2        2.19        1.78      0.59 o 
   6  15   2        0.06        0.04      1.12 o 
  -6  16   2        0.25        0.39      0.37 o 
  -5  16   2        6.69        8.15      1.05 o 
  -4  16   2       10.62       13.90      1.66 o 
  -3  16   2       39.92       37.97      2.58 o 
  -2  16   2        2.32        2.09      0.69 o 
  -1  16   2        2.29        1.74      0.67 o 
   0  16   2        7.31        6.36      0.95 o 
   1  16   2        3.61        5.00      0.76 o 
   2  16   2        3.60        3.81      0.71 o 
   3  16   2        4.35        4.94      0.79 o 
   4  16   2       14.44       12.85      1.53 o 
   5  16   2        1.81        2.00      0.54 o 
   6  16   2        2.46        1.95      0.43 o 
  -5  17   2        6.86        5.88      0.82 o 
  -4  17   2        2.88        3.05      0.65 o 
  -3  17   2        0.01        0.62      0.62 o 
  -2  17   2        0.72        0.60      0.60 o 
  -1  17   2        0.00        0.15      0.81 o 
   0  17   2        4.49        3.93      0.73 o 
   1  17   2        3.38        4.25      0.74 o 
   2  17   2        0.35        0.07      1.33 o 
   3  17   2        0.19        0.43      0.51 o 
   4  17   2       10.86       12.44      1.42 o 
   5  17   2        1.61        2.00      0.48 o 
  -5  18   2        0.30        0.47      0.33 o 
  -4  18   2        6.87        5.86      0.89 o 
  -3  18   2       33.47       30.72      2.08 o 
  -2  18   2        0.00        0.00      1.49 o 
  -1  18   2        0.78        0.28      0.52 o 
   4  18   2        1.31        1.58      0.47 o 
   5  18   2        0.61        0.35      0.34 o 
  -4  19   2        1.52        1.11      0.40 o 
  -3  19   2       19.48       18.14      1.49 o 
  -2  19   2        8.16       10.16      1.31 o 
  -1  19   2       22.93       22.17      1.81 o 
   0  19   2       13.14       11.64      1.37 o 
   1  19   2        0.01        0.00      2.01 o 
   2  19   2       14.45       11.91      1.32 o 
   3  19   2        0.79        0.65      0.42 o 
   4  19   2        1.11        0.95      0.36 o 
  -3  20   2        0.08        0.47      0.39 o 
  -2  20   2       27.52       28.42      1.68 o 
  -1  20   2        0.35        0.07      0.81 o 
   0  20   2        2.64        2.97      0.53 o 
   1  20   2        5.43        5.48      0.80 o 
   2  20   2        0.15        0.02      2.69 o 
  -9   1   3        4.70        4.16      0.62 o 
  -8   1   3        0.50        1.22      0.64 o 
  -7   1   3       84.95       77.61      3.63 o 
  -6   1   3        1.44        1.23      0.57 o 
  -5   1   3       85.94       70.99      2.96 o 
  -4   1   3       48.94       29.47      1.71 o 
  -3   1   3      144.59      141.67      3.26 o 
  -2   1   3       13.11       14.33      0.96 o 
  -1   1   3      354.23      391.03     15.57 o 
   0   1   3       11.75        9.35      0.72 o 
   1   1   3        7.95        8.49      0.74 o 
   2   1   3      253.88      189.39      3.44 o 
   3   1   3      257.27      212.15      4.02 o 
   4   1   3     1181.31     1012.98     36.32 o 
   5   1   3        0.97        0.34      0.45 o 
   6   1   3       31.91       19.09      1.91 o 
   7   1   3       25.24       17.01      1.98 o 
   8   1   3       34.62       43.34      2.76 o 
   9   1   3        0.32        0.23      0.45 o 
  -9   2   3        2.97        2.97      0.54 o 
  -8   2   3       35.99       33.98      2.39 o 
  -7   2   3       61.30       58.75      3.22 o 
  -6   2   3       23.60       20.56      1.90 o 
  -5   2   3       42.50       41.91      2.32 o 
  -4   2   3       57.17       58.37      2.41 o 
  -3   2   3      155.85      147.65      3.33 o 
  -2   2   3       18.18       17.94      1.11 o 
  -1   2   3       60.55       76.84      2.00 o 
   0   2   3      222.85      239.93     12.04 o 
   1   2   3      105.42       96.90      2.26 o 
   2   2   3       75.50       57.76      1.94 o 
   3   2   3      651.65      573.72     24.17 o 
   4   2   3       96.36       60.86      2.47 o 
   5   2   3       77.76       37.73      2.31 o 
   6   2   3        0.37        0.40      0.51 o 
   7   2   3        2.21        1.30      0.68 o 
   8   2   3        1.83        1.95      0.72 o 
   9   2   3        0.66        0.44      0.48 o 
  -9   3   3        0.00        0.04      1.07 o 
  -8   3   3        0.72        0.21      0.65 o 
  -7   3   3        3.71        3.43      0.76 o 
  -6   3   3       99.21      102.36      3.91 o 
  -5   3   3       31.17       30.10      2.01 o 
  -4   3   3      221.37      235.57      4.76 o 
  -3   3   3       37.88       52.74      2.03 o 
  -2   3   3      995.67     1085.76     30.86 o 
  -1   3   3      775.12      782.18     24.08 o 
   0   3   3      240.37      231.60      3.54 o 
   1   3   3      173.69      190.17      3.30 o 
   2   3   3        4.89        7.87      0.88 o 
   3   3   3      283.81      305.57      4.99 o 
   4   3   3       21.81       22.66      1.54 o 
   5   3   3       16.00        8.18      1.05 o 
   6   3   3        6.58        3.51      0.65 o 
   7   3   3        2.62        1.49      0.67 o 
   8   3   3        1.48        1.43      0.65 o 
   9   3   3        0.30        0.05      1.26 o 
  -9   4   3        0.03        0.00      1.30 o 
  -8   4   3       13.90       12.72      1.56 o 
  -7   4   3        2.61        2.63      0.72 o 
  -6   4   3        2.19        2.75      0.67 o 
  -5   4   3       18.78       20.17      1.76 o 
  -4   4   3      108.60      104.57      3.32 o 
  -3   4   3      184.62      223.22      4.36 o 
  -2   4   3      427.34      442.91     19.60 o 
  -1   4   3      265.30      281.92     14.56 o 
   0   4   3     1762.58     1796.73     39.83 o 
   1   4   3      237.81      250.15      3.95 o 
   2   4   3        1.53        0.87      0.38 o 
   3   4   3       54.70       77.85      2.55 o 
   4   4   3       30.47       27.12      1.73 o 
   5   4   3       16.36       10.89      1.32 o 
   6   4   3       11.97        7.01      1.02 o 
   7   4   3        3.60        2.90      0.71 o 
   8   4   3        2.62        4.11      0.74 o 
   9   4   3        0.46        0.85      0.49 o 
  -9   5   3        0.01        0.36      0.37 o 
  -8   5   3        5.82        4.09      0.71 o 
  -7   5   3       14.00       14.71      1.81 o 
  -6   5   3        1.57        3.11      0.69 o 
  -5   5   3       32.34       35.39      2.23 o 
  -4   5   3        1.75        1.34      0.42 o 
  -3   5   3       26.33       24.59      1.60 o 
  -2   5   3        0.65        0.89      0.39 o 
  -1   5   3      192.76      210.94      3.74 o 
   0   5   3      126.23      123.96      2.85 o 
   1   5   3       25.68       26.56      1.40 o 
   2   5   3     1264.28     1365.75     37.78 o 
   3   5   3      111.42      108.91      3.12 o 
   4   5   3        7.34        7.66      1.09 o 
   5   5   3        4.29        2.51      0.57 o 
   6   5   3        3.28        3.61      0.70 o 
   7   5   3        3.23        1.81      0.63 o 
   8   5   3        0.04        0.19      0.59 o 
   9   5   3       12.23       13.27      1.34 o 
  -9   6   3        0.12        0.09      0.54 o 
  -8   6   3       13.31       12.65      1.52 o 
  -7   6   3        0.35        0.19      0.83 o 
  -6   6   3       17.29       23.73      2.08 o 
  -5   6   3       14.65       19.92      1.83 o 
  -4   6   3       34.34       39.62      2.20 o 
  -3   6   3       53.17       67.76      2.59 o 
  -2   6   3      116.35      160.63      3.68 o 
  -1   6   3      791.95      919.79     29.82 o 
   0   6   3       47.36       43.39      1.79 o 
   1   6   3      120.74      120.25      2.99 o 
   2   6   3      113.60       84.06      2.66 o 
   3   6   3        5.45        4.75      0.74 o 
   4   6   3       56.95       56.68      2.57 o 
   5   6   3        5.30        4.86      0.71 o 
   6   6   3       11.96        9.98      1.46 o 
   7   6   3        6.22        5.09      0.79 o 
   8   6   3        0.89        0.74      0.53 o 
   9   6   3        4.02        4.43      0.68 o 
  -9   7   3        0.63        1.46      0.40 o 
  -8   7   3       18.68       17.92      1.74 o 
  -7   7   3       19.37       22.22      2.06 o 
  -6   7   3        3.00        4.28      0.74 o 
  -5   7   3       12.77       16.93      1.76 o 
  -4   7   3       43.51       52.51      2.60 o 
  -3   7   3      411.52      429.85      6.88 o 
  -2   7   3     2050.43     2327.65     56.31 o 
  -1   7   3      301.57      328.91     18.14 o 
   0   7   3       77.83       75.94      2.52 o 
   1   7   3       75.67       71.97      2.46 o 
   2   7   3      231.75      238.17      4.66 o 
   3   7   3       33.39       36.91      2.07 o 
   4   7   3        0.29        0.49      0.49 o 
   5   7   3       13.50       13.89      1.56 o 
   6   7   3        3.75        3.44      0.68 o 
   7   7   3        0.25        0.19      0.64 o 
   8   7   3        0.62        0.76      0.51 o 
   9   7   3        2.89        2.88      0.47 o 
  -9   8   3        0.03        0.00      3.17 o 
  -8   8   3       20.10       18.78      1.66 o 
  -7   8   3       15.56       15.24      1.77 o 
  -6   8   3        0.10        0.43      0.56 o 
  -5   8   3       16.64       18.04      1.82 o 
  -4   8   3      122.36      130.28      4.21 o 
  -3   8   3       83.12       88.48      3.22 o 
  -2   8   3        3.56        2.31      0.58 o 
  -1   8   3       27.87       27.50      1.65 o 
   0   8   3      366.65      335.65      5.58 o 
   1   8   3       30.47       34.51      1.85 o 
   2   8   3       13.78       17.18      1.45 o 
   3   8   3       76.83       77.66      3.01 o 
   4   8   3       37.91       39.80      2.37 o 
   5   8   3        0.30        0.70      0.55 o 
   6   8   3        1.85        1.05      0.58 o 
   7   8   3        1.84        2.66      0.65 o 
   8   8   3        1.50        1.34      0.52 o 
  -8   9   3        7.81        9.22      1.22 o 
  -7   9   3       36.00       42.48      2.62 o 
  -6   9   3        3.34        2.53      0.67 o 
  -5   9   3        5.25        3.71      0.71 o 
  -4   9   3        1.14        1.35      0.57 o 
  -3   9   3       43.74       49.69      2.53 o 
  -2   9   3       23.46       23.95      1.75 o 
  -1   9   3       37.15       39.23      2.08 o 
   0   9   3      180.57      157.43      3.99 o 
   1   9   3        0.94        1.74      0.47 o 
   2   9   3       63.17       47.12      2.34 o 
   3   9   3        5.00        4.80      0.69 o 
   4   9   3       57.03       57.78      2.93 o 
   5   9   3       38.34       32.18      2.38 o 
   6   9   3        1.71        1.15      0.58 o 
   7   9   3        3.99        3.82      0.66 o 
   8   9   3        3.60        3.88      0.58 o 
  -8  10   3        1.30        1.66      0.49 o 
  -7  10   3       61.20       69.08      3.13 o 
  -6  10   3        5.07        7.12      1.07 o 
  -5  10   3        0.86        1.69      0.60 o 
  -4  10   3       16.19       17.28      1.81 o 
  -3  10   3        5.83        8.37      1.14 o 
  -2  10   3        5.70        4.32      0.63 o 
  -1  10   3        3.11        4.37      0.64 o 
   0  10   3        0.50        0.00      3.11 o 
   1  10   3       70.81       83.96      3.13 o 
   2  10   3       58.00       72.62      2.98 o 
   3  10   3       50.64       53.63      2.75 o 
   4  10   3      255.47      215.40      5.59 o 
   5  10   3       70.20       69.59      3.36 o 
   6  10   3        2.61        0.82      0.62 o 
   7  10   3        1.11        0.80      0.50 o 
   8  10   3        0.00        0.01      1.74 o 
  -8  11   3        8.30        8.08      0.97 o 
  -7  11   3       14.52       16.12      1.61 o 
  -6  11   3        1.01        2.20      0.63 o 
  -5  11   3        7.10        6.74      1.02 o 
  -4  11   3        8.08       10.50      1.53 o 
   1  11   3        5.23        5.14      0.71 o 
   2  11   3       70.99       76.71      3.22 o 
   3  11   3       29.59       26.33      2.11 o 
   4  11   3      143.26      141.69      4.71 o 
   5  11   3       38.76       33.66      2.48 o 
   6  11   3        0.52        0.78      0.55 o 
   7  11   3        0.22        0.05      2.26 o 
   8  11   3        2.54        3.51      0.49 o 
  -7  12   3        1.47        0.77      0.49 o 
  -6  12   3        7.08        8.32      1.13 o 
  -5  12   3        4.58        5.82      0.90 o 
  -4  12   3        8.88       10.35      1.35 o 
  -3  12   3        1.93        2.48      0.67 o 
  -2  12   3        0.11        0.83      0.56 o 
  -1  12   3        7.20        6.71      0.99 o 
   0  12   3        0.15        0.00      1.72 o 
   1  12   3       52.81       51.67      2.77 o 
   2  12   3        0.62        0.66      0.55 o 
   3  12   3      120.86      123.33      4.39 o 
   4  12   3       43.77       44.03      2.78 o 
   5  12   3        1.83        0.97      0.70 o 
   6  12   3        3.42        3.35      0.67 o 
   7  12   3        6.66        5.90      0.85 o 
  -7  13   3        5.86        6.95      0.99 o 
  -6  13   3        0.85        0.57      0.50 o 
  -5  13   3        0.04        0.21      0.55 o 
  -4  13   3        4.08        3.33      0.73 o 
  -3  13   3        5.58        6.14      0.97 o 
  -2  13   3      113.98      110.84      4.25 o 
  -1  13   3       19.47       18.30      1.90 o 
   0  13   3        5.49        6.14      0.91 o 
   1  13   3        0.25        4.05      0.70 o 
   2  13   3        6.89        8.22      1.23 o 
   3  13   3      146.99      145.16      4.88 o 
   4  13   3       14.36       12.36      1.75 o 
   5  13   3       67.58       67.12      3.23 o 
   6  13   3        1.92        1.85      0.57 o 
   7  13   3        0.73        0.90      0.40 o 
  -7  14   3       14.49       15.34      1.20 o 
  -6  14   3        0.00        0.00      0.77 o 
  -5  14   3        1.02        2.24      0.61 o 
  -3  14   3        3.77        3.73      0.77 o 
  -2  14   3       30.20       32.15      2.53 o 
  -1  14   3       20.89       21.79      2.12 o 
   0  14   3       19.92       25.65      2.17 o 
   1  14   3        1.69        1.00      0.61 o 
   2  14   3        8.96       11.29      1.61 o 
   3  14   3       27.26       30.83      2.38 o 
   4  14   3       68.60       58.20      3.07 o 
   5  14   3        2.45        2.34      0.65 o 
   6  14   3        7.18        6.44      0.91 o 
   7  14   3        0.28        0.45      0.36 o 
  -6  15   3        6.02        7.15      0.98 o 
  -5  15   3        5.16        6.35      0.97 o 
  -4  15   3        0.29        0.64      0.57 o 
  -3  15   3       19.86       22.81      2.17 o 
  -2  15   3       48.57       54.44      3.16 o 
  -1  15   3       63.05       71.92      3.56 o 
   0  15   3       35.74       39.42      2.69 o 
   1  15   3       23.01       23.14      2.10 o 
   2  15   3        3.16        3.69      0.72 o 
   3  15   3        1.27        0.77      0.60 o 
   4  15   3        5.49        6.67      0.99 o 
   5  15   3        2.74        1.55      0.55 o 
   6  15   3        0.60        0.16      0.37 o 
  -6  16   3        0.52        0.35      0.32 o 
  -5  16   3        0.72        1.05      0.46 o 
  -4  16   3        8.84        8.83      1.30 o 
  -3  16   3       26.92       23.50      2.07 o 
  -2  16   3       31.30       34.77      2.52 o 
  -1  16   3      155.92      166.16      5.22 o 
   0  16   3        0.07        0.95      0.65 o 
   1  16   3       30.82       31.32      2.39 o 
   2  16   3       17.26       13.37      1.63 o 
   3  16   3        7.40        5.61      0.78 o 
   4  16   3        0.85        1.08      0.53 o 
   5  16   3        1.14        1.79      0.49 o 
   6  16   3        0.01        0.07      0.58 o 
  -5  17   3        1.08        1.41      0.41 o 
  -4  17   3        7.02        6.52      0.94 o 
  -3  17   3       21.04       17.34      1.71 o 
  -2  17   3      118.14      111.22      4.08 o 
  -1  17   3       25.07       24.45      2.12 o 
   0  17   3       15.71       17.23      1.81 o 
   1  17   3        2.48        2.84      0.66 o 
   2  17   3        0.09        0.20      0.56 o 
   3  17   3        4.02        3.23      0.64 o 
   4  17   3        1.51        0.89      0.46 o 
   5  17   3        0.64        0.97      0.39 o 
  -4  18   3        9.18        6.97      0.97 o 
  -3  18   3        5.64        6.91      0.99 o 
  -2  18   3        0.24        0.11      1.11 o 
  -1  18   3        1.71        0.84      0.57 o 
   0  18   3       22.10       20.46      1.78 o 
   1  18   3        1.23        1.28      0.53 o 
   2  18   3        0.96        0.51      0.46 o 
   3  18   3        3.18        2.58      0.53 o 
   4  18   3        0.63        0.57      0.37 o 
  -3  19   3        7.61        7.62      1.01 o 
  -2  19   3       13.11       12.46      1.32 o 
  -1  19   3        0.93        0.70      0.47 o 
   0  19   3        4.86        4.60      0.65 o 
   1  19   3        1.45        1.47      0.47 o 
   2  19   3        1.75        1.50      0.46 o 
   3  19   3        0.20        0.28      0.33 o 
  -2  20   3        3.73        3.53      0.52 o 
  -1  20   3       20.17       20.32      1.42 o 
   0  20   3        0.33        0.18      0.34 o 
   1  20   3        0.24        0.15      0.29 o 
  -5   0   4       60.50       51.29      2.76 o 
  -4   0   4       16.30       16.96      1.51 o 
  -2   0   4      135.00      138.62      3.32 o 
  -1   0   4      978.52     1071.99     31.73 o 
   0   0   4     1924.49     2123.54     46.91 o 
   1   0   4     1254.41     1258.51     35.32 o 
   2   0   4      333.30      346.80      5.34 o 
   3   0   4      228.68      245.41      4.86 o 
   4   0   4       71.44       72.22      2.83 o 
   5   0   4       15.86       16.75      1.64 o 
   6   0   4        3.48        3.02      0.70 o 
   7   0   4        4.69        4.20      0.77 o 
   8   0   4        3.42        3.13      0.69 o 
   9   0   4        0.00        0.08      0.67 o 
  -9   1   4        0.43        0.55      0.37 o 
  -8   1   4        9.14        9.26      1.33 o 
  -7   1   4        8.90        9.80      1.34 o 
  -6   1   4       22.09       20.96      2.04 o 
  -5   1   4      213.25      209.81      5.38 o 
  -4   1   4       75.91       67.80      2.81 o 
  -3   1   4       51.06       42.76      2.06 o 
  -2   1   4       46.20       58.11      2.13 o 
  -1   1   4       70.38       75.84      2.37 o 
   0   1   4      330.22      385.17     18.14 o 
   1   1   4        3.59        1.99      0.43 o 
   2   1   4      110.89       98.16      2.88 o 
   3   1   4        4.87        6.22      0.87 o 
   4   1   4        3.88        4.36      0.66 o 
   5   1   4       28.68       29.62      2.09 o 
   6   1   4        7.37        6.47      0.95 o 
   7   1   4        0.79        0.71      0.57 o 
   8   1   4        0.30        0.37      0.54 o 
   9   1   4        0.14        0.32      0.38 o 
  -9   2   4        0.00        0.03      2.47 o 
  -8   2   4        1.12        1.81      0.57 o 
  -7   2   4        0.01        0.05      4.39 o 
  -6   2   4       11.44       11.91      1.69 o 
  -5   2   4       32.94       33.94      2.29 o 
  -4   2   4       35.54       35.56      2.08 o 
  -3   2   4        4.57        4.82      0.75 o 
  -2   2   4      133.82      172.17      3.70 o 
  -1   2   4      351.59      340.34     17.72 o 
   0   2   4      386.61      437.61     19.79 o 
   1   2   4        8.27        8.69      0.98 o 
   2   2   4       28.78       20.38      1.42 o 
   3   2   4      181.42      112.88      3.47 o 
   4   2   4       58.93       49.59      2.53 o 
   5   2   4        3.52        3.46      0.62 o 
   6   2   4        6.98        4.04      0.74 o 
   7   2   4        2.59        2.20      0.74 o 
   8   2   4        0.17        0.29      0.52 o 
   9   2   4        1.60        1.68      0.45 o 
  -9   3   4        2.04        2.24      0.43 o 
  -8   3   4        0.93        1.12      0.55 o 
  -7   3   4      125.40      120.17      4.43 o 
  -6   3   4       34.45       35.28      2.59 o 
  -5   3   4        4.13        5.44      0.83 o 
  -4   3   4       25.48       22.80      1.71 o 
  -3   3   4        0.30        0.51      0.37 o 
  -2   3   4       76.33       84.24      2.66 o 
  -1   3   4      993.93     1064.31     33.09 o 
   0   3   4      303.02      332.48     17.45 o 
   1   3   4      425.08      452.55     21.11 o 
   2   3   4       46.44       44.76      2.05 o 
   3   3   4        7.38        7.01      0.97 o 
   4   3   4        5.33        5.18      0.77 o 
   5   3   4        4.63        4.44      0.70 o 
   6   3   4        4.22        2.53      0.67 o 
   7   3   4        4.54        2.92      0.77 o 
   8   3   4        2.05        2.19      0.63 o 
   9   3   4        2.30        2.23      0.48 o 
  -9   4   4        0.07        0.10      0.43 o 
  -8   4   4        5.09        4.63      0.69 o 
  -7   4   4       23.16       21.91      2.17 o 
  -6   4   4      275.76      270.71      6.57 o 
  -5   4   4        2.59        2.39      0.62 o 
  -4   4   4       15.29       16.67      1.57 o 
  -3   4   4       71.59       74.69      2.80 o 
  -2   4   4      113.91      100.31      2.99 o 
  -1   4   4      779.87      847.69     30.14 o 
   0   4   4      123.59      137.43      3.30 o 
   1   4   4      194.65      211.78      4.25 o 
   2   4   4       28.67       32.04      1.83 o 
   3   4   4       43.43       44.71      2.28 o 
   4   4   4       10.07        6.76      1.04 o 
   5   4   4      146.46      146.71      4.58 o 
   6   4   4       26.45       18.52      1.95 o 
   7   4   4        0.42        0.74      0.61 o 
   8   4   4        7.09        8.54      1.12 o 
   9   4   4        5.91        6.95      0.94 o 
  -9   5   4        0.03        0.02      2.30 o 
  -8   5   4        0.82        0.38      0.47 o 
  -7   5   4        6.96        6.96      1.04 o 
  -6   5   4       37.78       49.41      3.01 o 
  -5   5   4        8.02        8.29      1.18 o 
  -4   5   4       24.55       28.55      2.01 o 
  -3   5   4      141.04      160.97      4.25 o 
  -2   5   4       24.92       22.68      1.54 o 
  -1   5   4       13.94       17.02      1.33 o 
   0   5   4        0.44        0.44      0.35 o 
   1   5   4       66.38       79.15      2.65 o 
   2   5   4        2.84        2.89      0.53 o 
   3   5   4        1.23        0.66      0.46 o 
   4   5   4        6.62        6.40      0.93 o 
   5   5   4       75.37       60.84      3.01 o 
   6   5   4        2.02        1.89      0.64 o 
   7   5   4       10.55        8.02      1.21 o 
   8   5   4        0.33        0.34      0.46 o 
   9   5   4        0.12        0.27      0.36 o 
  -9   6   4        0.25        0.23      0.31 o 
  -8   6   4       19.09       15.30      1.47 o 
  -7   6   4        1.83        2.96      0.79 o 
  -6   6   4      281.11      280.52      6.83 o 
  -5   6   4        2.98        3.02      0.70 o 
  -4   6   4       91.27       86.46      3.42 o 
  -2   6   4       21.74       23.70      1.66 o 
  -1   6   4      158.01      196.22      4.33 o 
   0   6   4       97.37      110.54      3.23 o 
   1   6   4       10.35       12.77      1.25 o 
   2   6   4       61.47       68.80      2.76 o 
   3   6   4        0.67        1.68      0.64 o 
   4   6   4      132.22      153.19      4.57 o 
   5   6   4       46.33       51.92      2.90 o 
   6   6   4       22.56       22.33      2.06 o 
   7   6   4        0.34        0.03      1.87 o 
   8   6   4        0.30        0.49      0.45 o 
  -8   7   4        1.76        1.05      0.47 o 
  -7   7   4       95.09       93.78      3.74 o 
  -6   7   4        8.66        9.95      1.51 o 
  -5   7   4      104.71      115.94      4.25 o 
  -4   7   4        0.13        0.54      0.53 o 
  -3   7   4       32.25       31.46      2.11 o 
  -2   7   4       23.38       24.32      1.72 o 
  -1   7   4        4.46        3.76      0.54 o 
   0   7   4       19.80       20.91      1.56 o 
   1   7   4       11.67       11.06      1.25 o 
   2   7   4      131.86      134.53      3.88 o 
   3   7   4        2.73        2.22      0.59 o 
   4   7   4        9.70       11.34      1.53 o 
   5   7   4        0.87        0.76      0.55 o 
   6   7   4       21.71       13.99      1.73 o 
   7   7   4        0.80        1.19      0.55 o 
   8   7   4        1.80        1.39      0.47 o 
  -8   8   4        0.63        0.40      0.40 o 
  -7   8   4       11.68       14.48      1.69 o 
  -6   8   4        0.93        0.77      0.67 o 
  -5   8   4       17.02       21.20      2.05 o 
  -4   8   4       35.98       35.63      2.40 o 
  -3   8   4        0.23        0.60      0.48 o 
  -2   8   4        0.53        0.09      0.78 o 
  -1   8   4       18.88       23.42      1.73 o 
   0   8   4        0.02        0.16      0.46 o 
   1   8   4        0.96        0.00      6.83 o 
   2   8   4       26.25       28.71      1.96 o 
   3   8   4       13.30       11.49      1.48 o 
   4   8   4        2.05        3.66      0.67 o 
   5   8   4        0.02        0.27      0.51 o 
   6   8   4       43.99       32.45      2.39 o 
   7   8   4        0.19        0.41      0.50 o 
   8   8   4        1.94        1.33      0.44 o 
  -8   9   4        2.09        3.04      0.49 o 
  -7   9   4       10.82       10.08      1.38 o 
  -6   9   4       52.84       53.15      2.93 o 
  -5   9   4        1.23        1.14      0.62 o 
  -4   9   4        1.59        1.84      0.64 o 
  -3   9   4        0.55        0.86      0.52 o 
  -2   9   4       26.13       28.57      2.01 o 
  -1   9   4      106.38      104.13      3.58 o 
   0   9   4      151.62      161.21      4.47 o 
   1   9   4        0.17        0.88      0.50 o 
   2   9   4        1.19        1.04      0.52 o 
   3   9   4       38.77       34.60      2.31 o 
   4   9   4       14.34       10.65      1.54 o 
   5   9   4       29.45       24.48      2.12 o 
   6   9   4       10.53       10.65      1.51 o 
   7   9   4        7.40        8.04      1.19 o 
   8   9   4        2.42        1.15      0.29 o 
  -8  10   4        0.06        0.21      0.30 o 
  -7  10   4        0.06        0.01      2.65 o 
  -6  10   4       26.28       27.54      2.15 o 
  -5  10   4        6.80        7.89      1.22 o 
  -4  10   4        4.18        4.81      0.75 o 
  -3  10   4       28.45       34.05      2.34 o 
  -2  10   4        8.91       11.39      1.50 o 
  -1  10   4        0.16        0.00      3.00 o 
   0  10   4       63.93       65.32      3.04 o 
   1  10   4       28.43       25.90      2.00 o 
   2  10   4        1.24        1.10      0.53 o 
   3  10   4       44.83       43.03      2.64 o 
   4  10   4       10.15        8.56      1.28 o 
   5  10   4        2.84        2.64      0.68 o 
   6  10   4        0.85        0.96      0.55 o 
   7  10   4        4.25        3.10      0.58 o 
   8  10   4        0.00        0.00      1.96 o 
  -7  11   4        5.83        5.63      0.85 o 
  -6  11   4        7.24        8.86      1.17 o 
  -5  11   4        3.37        4.01      0.77 o 
  -4  11   4       13.39       15.38      1.74 o 
  -3  11   4       20.77       24.21      2.15 o 
  -2  11   4        4.38        5.96      0.85 o 
  -1  11   4      368.73      423.21      7.89 o 
   0  11   4      411.38      400.74      7.70 o 
   1  11   4       23.18       30.70      2.27 o 
   2  11   4       72.47       68.44      3.26 o 
   3  11   4       30.36       25.44      2.20 o 
   4  11   4        1.28        1.20      0.63 o 
   5  11   4       12.97       10.75      1.46 o 
   6  11   4        0.43        0.25      0.45 o 
   7  11   4        3.67        3.76      0.59 o 
  -7  12   4        2.92        2.66      0.50 o 
  -6  12   4        7.28        7.35      1.06 o 
  -5  12   4        5.47        6.33      0.90 o 
  -4  12   4        0.58        0.51      0.53 o 
  -3  12   4        1.84        2.07      0.64 o 
  -2  12   4       54.13       50.75      2.93 o 
  -1  12   4       29.82       32.60      2.49 o 
   0  12   4      412.63      406.06      7.93 o 
   1  12   4        0.02        0.52      0.61 o 
   2  12   4       45.89       41.00      2.69 o 
   3  12   4        0.15        0.10      2.87 o 
   4  12   4        2.10        2.59      0.70 o 
   5  12   4        0.61        0.53      0.53 o 
   6  12   4       10.94       10.76      1.29 o 
   7  12   4        0.01        0.00      0.90 o 
  -7  13   4        0.46        0.18      0.30 o 
  -6  13   4        5.19        4.76      0.70 o 
  -5  13   4        0.85        0.96      0.52 o 
  -4  13   4        2.24        2.17      0.63 o 
   4  13   4       25.98       22.58      1.99 o 
   5  13   4        7.56        6.16      1.00 o 
   6  13   4       13.86       14.79      1.34 o 
  -6  14   4        5.02        4.85      0.75 o 
  -5  14   4        0.65        0.37      0.44 o 
  -4  14   4        0.03        0.08      2.17 o 
  -3  14   4        0.75        0.37      0.53 o 
   3  14   4        8.87       11.90      1.53 o 
   4  14   4        0.52        0.97      0.56 o 
   5  14   4       14.85       13.53      1.44 o 
   6  14   4        6.49        8.72      1.06 o 
  -6  15   4        6.25        6.34      0.81 o 
   2  15   4        0.18        0.00      2.67 o 
   3  15   4        0.22        0.04      3.19 o 
   4  15   4        0.65        0.36      0.49 o 
   5  15   4       24.97       21.73      1.59 o 
  -5  16   4        0.10        0.01      1.52 o 
  -4  16   4        1.12        1.09      0.46 o 
  -3  16   4        0.15        0.34      0.48 o 
  -2  16   4        0.72        0.48      0.52 o 
  -1  16   4        4.81        3.44      0.74 o 
   0  16   4       30.83       30.55      2.22 o 
   1  16   4        0.59        0.82      0.54 o 
   2  16   4        9.49        9.62      1.38 o 
   3  16   4        5.02        4.53      0.69 o 
   4  16   4        9.72        9.17      1.19 o 
   5  16   4       10.55        9.37      1.01 o 
  -4  17   4        0.05        0.19      0.34 o 
  -3  17   4        1.31        1.03      0.47 o 
  -2  17   4        6.57        5.97      0.89 o 
  -1  17   4        0.01        0.36      0.51 o 
   0  17   4        2.88        2.47      0.62 o 
   1  17   4        7.17        7.75      1.04 o 
   2  17   4        0.61        0.75      0.47 o 
   3  17   4        1.77        1.27      0.48 o 
   4  17   4       17.47       14.41      1.23 o 
  -3  18   4        0.00        0.13      0.41 o 
  -2  18   4        0.07        0.18      0.48 o 
  -1  18   4       12.35       10.33      1.29 o 
   0  18   4        2.70        2.12      0.55 o 
   1  18   4        1.45        1.12      0.46 o 
   2  18   4        1.90        1.88      0.48 o 
   3  18   4        4.35        4.65      0.71 o 
  -2  19   4        7.19        5.69      0.75 o 
  -1  19   4        0.32        0.35      0.38 o 
   0  19   4        9.29        9.81      1.07 o 
   1  19   4        0.06        0.22      0.34 o 
   2  19   4        0.03        0.00      2.73 o 
  -9   1   5        4.09        4.44      0.62 o 
  -8   1   5        0.28        0.25      0.41 o 
  -7   1   5        4.18        3.62      0.68 o 
  -6   1   5       67.60       58.68      3.22 o 
  -5   1   5      889.35      811.99     40.04 o 
  -4   1   5        5.24        4.55      0.65 o 
  -3   1   5       32.26       32.55      2.04 o 
  -2   1   5       65.16       67.28      2.66 o 
  -1   1   5      234.66      238.76      4.80 o 
   0   1   5      820.21      915.43     33.78 o 
   1   1   5       19.14       18.52      1.50 o 
   2   1   5      349.94      355.73      6.23 o 
   3   1   5        3.44        3.79      0.61 o 
   4   1   5        1.58        2.24      0.56 o 
   5   1   5        0.73        1.09      0.52 o 
   6   1   5        2.01        2.67      0.61 o 
   7   1   5        3.25        3.77      0.69 o 
   8   1   5        2.58        2.21      0.57 o 
  -8   2   5        1.37        1.60      0.47 o 
  -7   2   5        3.67        4.81      0.75 o 
  -6   2   5       49.82       52.24      3.03 o 
  -5   2   5       93.31       87.88      3.86 o 
  -4   2   5       18.86       17.24      1.74 o 
  -3   2   5      254.81      228.17      4.15 o 
  -2   2   5       16.17       17.36      1.45 o 
  -1   2   5        8.93       13.86      1.30 o 
   0   2   5      359.12      395.14      6.23 o 
   1   2   5      241.10      246.94      5.02 o 
   2   2   5       22.56       20.99      1.68 o 
   3   2   5        0.55        0.94      0.52 o 
   4   2   5        5.09        6.22      0.87 o 
   5   2   5        6.18        8.01      1.21 o 
   6   2   5        0.61        0.29      0.47 o 
   7   2   5        5.02        5.40      0.79 o 
   8   2   5        0.84        0.70      0.49 o 
  -8   3   5        0.00        0.00      1.52 o 
  -7   3   5       21.74       19.82      1.87 o 
  -6   3   5      130.45      132.41      4.65 o 
  -5   3   5        0.08        0.00      2.32 o 
  -4   3   5      212.40      186.25      5.19 o 
  -3   3   5       33.28       28.44      1.96 o 
  -2   3   5        6.81        4.81      0.75 o 
  -1   3   5       78.85       82.50      2.95 o 
   0   3   5        0.60        4.77      0.70 o 
   1   3   5      454.93      480.94     25.26 o 
   2   3   5        7.49        7.47      1.00 o 
   3   3   5      172.12      189.95      4.98 o 
   4   3   5        2.33        2.67      0.66 o 
   5   3   5        5.77        6.50      0.89 o 
   6   3   5        2.65        3.87      0.74 o 
   7   3   5       14.86       16.47      1.77 o 
   8   3   5        0.61        0.69      0.47 o 
  -8   4   5        0.33        0.36      0.39 o 
  -7   4   5        2.08        2.46      0.63 o 
  -6   4   5       84.59       87.43      3.77 o 
  -5   4   5       12.94       16.89      1.90 o 
  -4   4   5      204.09      175.99      5.04 o 
  -3   4   5        4.88        5.72      0.83 o 
  -2   4   5        1.51        1.68      0.47 o 
  -1   4   5        2.69        3.42      0.52 o 
   0   4   5        7.60       10.00      1.19 o 
   1   4   5       89.74       97.67      3.29 o 
   2   4   5       25.12       27.97      1.94 o 
   3   4   5        0.00        0.31      0.47 o 
   4   4   5       50.91       57.13      3.04 o 
   5   4   5       12.26       12.80      1.65 o 
   6   4   5        4.98        4.40      0.73 o 
   7   4   5       11.76       11.57      1.48 o 
   8   4   5        6.25        7.17      1.05 o 
  -8   5   5        0.27        0.33      0.38 o 
  -7   5   5        0.27        0.40      0.46 o 
  -6   5   5       28.46       30.92      2.43 o 
  -5   5   5      159.41      147.63      4.92 o 
  -4   5   5        0.53        0.35      0.51 o 
  -3   5   5       46.69       37.37      2.30 o 
  -2   5   5      110.46      104.02      3.58 o 
  -1   5   5        3.41        2.15      0.49 o 
   0   5   5       18.07       21.65      1.67 o 
   1   5   5       36.94       37.09      2.18 o 
   2   5   5      165.35      165.61      4.65 o 
   3   5   5        5.08        4.77      0.70 o 
   4   5   5       20.49       25.99      2.14 o 
   5   5   5        7.18       10.00      1.32 o 
   6   5   5        0.00        0.20      0.66 o 
   7   5   5        1.32        1.18      0.55 o 
   8   5   5        0.87        0.24      0.39 o 
  -8   6   5        0.15        0.19      0.34 o 
  -7   6   5        1.11        0.70      0.50 o 
  -6   6   5       31.48       25.63      2.12 o 
  -5   6   5       39.55       43.30      2.76 o 
  -4   6   5       23.26       18.90      1.82 o 
  -3   6   5        0.52        0.69      0.49 o 
  -2   6   5        0.97        0.95      0.45 o 
  -1   6   5       10.07       11.04      1.27 o 
   0   6   5       21.90       20.97      1.72 o 
   1   6   5      352.83      351.40      6.69 o 
   2   6   5        0.01        0.43      0.52 o 
   3   6   5        4.30        4.44      0.70 o 
   4   6   5        2.29        3.24      0.67 o 
   5   6   5        2.99        3.43      0.69 o 
   6   6   5        9.01        8.32      1.18 o 
   7   6   5        1.35        1.75      0.54 o 
   8   6   5        8.60        7.37      0.95 o 
  -8   7   5        1.81        1.73      0.41 o 
  -7   7   5        1.32        1.82      0.52 o 
  -6   7   5        5.06        3.86      0.75 o 
  -5   7   5        1.55        1.45      0.61 o 
  -4   7   5        2.50        3.67      0.70 o 
  -3   7   5        4.35        4.42      0.68 o 
  -2   7   5        0.42        0.45      0.44 o 
  -1   7   5        3.32        3.57      0.58 o 
   0   7   5       13.05       17.75      1.62 o 
   1   7   5      439.40      421.24      7.55 o 
   2   7   5        8.95       11.07      1.48 o 
   3   7   5       98.09       96.95      3.89 o 
   4   7   5        1.28        3.31      0.70 o 
   5   7   5        7.22        9.12      1.26 o 
   6   7   5        5.89        6.56      0.96 o 
   7   7   5       19.17       17.51      1.53 o 
   8   7   5        1.00        0.75      0.35 o 
  -8   8   5        0.56        0.63      0.32 o 
  -7   8   5        0.33        0.49      0.42 o 
  -6   8   5       17.03       13.84      1.62 o 
  -5   8   5        0.10        0.00      2.17 o 
  -4   8   5       25.64       22.98      2.05 o 
  -3   8   5        0.42        0.21      0.49 o 
  -2   8   5        8.87        8.54      1.12 o 
  -1   8   5       15.02       14.88      1.58 o 
   0   8   5        0.36        2.87      0.68 o 
   1   8   5      462.91      443.47      7.94 o 
   2   8   5       50.89       60.20      3.05 o 
   3   8   5       48.22       47.12      2.82 o 
   4   8   5        5.92        5.25      0.78 o 
   5   8   5        0.92        0.88      0.59 o 
   6   8   5       10.46        8.51      1.17 o 
   7   8   5        0.96        1.64      0.50 o 
  -7   9   5        7.30        5.47      0.84 o 
  -6   9   5        1.05        1.33      0.57 o 
  -5   9   5       95.42       85.32      3.73 o 
  -4   9   5        3.15        3.36      0.67 o 
  -3   9   5        1.22        1.55      0.58 o 
  -2   9   5        1.06        1.08      0.50 o 
  -1   9   5        0.02        0.05      3.02 o 
   0   9   5      140.03      132.26      4.45 o 
   1   9   5      153.62      156.43      4.84 o 
   2   9   5      219.16      220.00      5.90 o 
   3   9   5       75.18       72.62      3.43 o 
   4   9   5        7.61        7.24      1.06 o 
   5   9   5       17.76       18.23      1.86 o 
   6   9   5       15.66       16.19      1.58 o 
   7   9   5        0.36        0.28      0.37 o 
  -7  10   5        3.93        3.25      0.50 o 
  -6  10   5        1.13        1.27      0.55 o 
  -5  10   5        0.45        0.42      0.60 o 
  -4  10   5       19.78       21.01      2.00 o 
  -3  10   5       20.14       16.14      1.79 o 
  -2  10   5        0.00        0.03      3.94 o 
  -1  10   5        9.53        8.78      1.24 o 
   0  10   5      301.47      287.70      6.78 o 
   1  10   5       49.09       44.33      2.74 o 
   2  10   5      223.02      228.19      6.01 o 
   3  10   5        0.14        0.00      5.63 o 
   4  10   5        2.71        2.50      0.66 o 
   5  10   5        0.05        0.00      2.45 o 
   6  10   5        3.71        3.62      0.63 o 
   7  10   5        0.08        0.70      0.37 o 
  -7  11   5        0.37        0.33      0.32 o 
  -6  11   5        8.20        6.87      0.94 o 
  -5  11   5       61.13       59.62      2.97 o 
  -4  11   5        0.27        0.03      4.24 o 
  -3  11   5        3.50        3.33      0.68 o 
  -2  11   5        1.09        2.02      0.61 o 
  -1  11   5       11.24        9.63      1.33 o 
   0  11   5       33.51       34.68      2.52 o 
   1  11   5       80.55       76.49      3.60 o 
   2  11   5       16.80       16.26      1.86 o 
   3  11   5        9.81       10.71      1.54 o 
   4  11   5        3.00        2.79      0.70 o 
   5  11   5        0.29        0.06      2.59 o 
   6  11   5        0.21        0.16      0.52 o 
   7  11   5        1.09        0.71      0.37 o 
  -6  12   5        0.72        0.55      0.41 o 
  -5  12   5       13.66       13.27      1.49 o 
  -4  12   5        7.42        6.48      0.98 o 
  -3  12   5        5.06        5.43      0.81 o 
  -2  12   5       11.23        8.43      1.27 o 
   3  12   5       17.66       16.54      1.77 o 
   4  12   5        1.05        1.64      0.59 o 
   5  12   5        0.03        0.36      0.44 o 
   6  12   5        1.93        2.31      0.48 o 
  -6  13   5        1.11        0.64      0.37 o 
  -5  13   5        1.22        1.98      0.54 o 
  -4  13   5        3.84        4.08      0.67 o 
  -3  13   5        8.60        8.76      1.16 o 
  -2  13   5        0.01        0.00      1.20 o 
  -1  13   5        1.08        0.89      0.59 o 
   0  13   5        3.29        4.03      0.72 o 
   1  13   5       11.90       11.45      1.59 o 
   2  13   5       11.23       11.55      1.57 o 
   3  13   5        0.05        0.07      2.30 o 
   4  13   5        4.70        2.19      0.61 o 
   5  13   5        7.18        5.24      0.76 o 
   6  13   5        1.24        1.37      0.40 o 
  -5  14   5        0.12        0.20      0.36 o 
  -4  14   5        7.25        7.14      0.96 o 
  -3  14   5        0.51        0.57      0.49 o 
  -2  14   5        2.67        3.65      0.72 o 
  -1  14   5       22.35       20.37      1.89 o 
   0  14   5       12.30       12.74      1.65 o 
   1  14   5       47.66       46.06      2.73 o 
   2  14   5        1.01        1.36      0.59 o 
   3  14   5        1.11        1.98      0.59 o 
   4  14   5        9.00        9.02      1.21 o 
   5  14   5        2.16        2.07      0.49 o 
  -5  15   5        2.17        2.19      0.41 o 
  -4  15   5        0.46        0.47      0.42 o 
  -3  15   5        0.36        0.30      0.44 o 
  -2  15   5        5.55        5.26      0.78 o 
  -1  15   5        0.00        0.00      1.08 o 
   0  15   5       26.43       28.28      2.14 o 
   1  15   5        7.62        6.92      1.01 o 
   2  15   5        0.71        1.80      0.58 o 
   3  15   5        0.01        0.00      3.65 o 
   4  15   5        0.26        0.01      3.94 o 
   5  15   5        0.03        0.14      0.34 o 
  -4  16   5        0.08        0.00      0.71 o 
  -3  16   5        1.22        0.74      0.42 o 
  -2  16   5        2.77        2.30      0.55 o 
  -1  16   5       15.61       16.00      1.57 o 
   0  16   5        1.78        1.72      0.58 o 
   1  16   5        2.75        2.73      0.60 o 
   2  16   5        0.05        0.14      0.54 o 
   3  16   5        1.64        1.40      0.45 o 
   4  16   5        1.60        1.76      0.43 o 
  -3  17   5        0.01        0.00      1.52 o 
  -2  17   5        0.00        0.20      0.36 o 
  -1  17   5        0.10        0.49      0.42 o 
   0  17   5        0.69        0.73      0.44 o 
   1  17   5        8.51        8.87      1.09 o 
   2  17   5        0.99        1.36      0.44 o 
   3  17   5        1.66        1.48      0.40 o 
  -2  18   5        0.18        0.19      0.32 o 
  -1  18   5        1.53        1.39      0.41 o 
   0  18   5        0.23        0.48      0.38 o 
   1  18   5        2.70        2.94      0.48 o 
   2  18   5        2.35        2.15      0.43 o 
  -6   0   6        0.89        1.09      0.56 o 
  -4   0   6      634.49      600.97      9.77 o 
  -3   0   6      510.24      445.82      8.17 o 
  -2   0   6        2.71        3.59      0.63 o 
  -1   0   6       20.38       18.65      1.70 o 
   0   0   6        2.62        3.89      0.62 o 
   1   0   6       10.15        8.22      1.08 o 
   2   0   6        9.50        7.57      1.08 o 
   3   0   6       13.46       14.86      1.68 o 
   4   0   6        1.74        2.56      0.65 o 
   5   0   6        8.43        9.14      1.21 o 
   6   0   6        1.76        1.77      0.60 o 
   7   0   6        1.50        2.15      0.54 o 
   8   0   6        8.92        8.38      0.96 o 
  -8   1   6        3.40        3.81      0.58 o 
  -7   1   6        0.08        0.04      2.32 o 
  -6   1   6        3.63        3.45      0.66 o 
  -5   1   6       24.58       21.92      2.21 o 
  -4   1   6      105.32      109.15      4.31 o 
  -3   1   6      118.55       98.92      3.84 o 
  -2   1   6       57.37       53.26      2.75 o 
  -1   1   6       60.02       60.08      2.85 o 
   0   1   6       62.92       68.73      2.98 o 
   1   1   6        2.24        2.72      0.57 o 
   2   1   6        6.41        6.59      0.96 o 
   3   1   6       31.53       37.76      2.52 o 
   4   1   6        8.72       10.58      1.36 o 
   5   1   6        4.46        6.19      0.91 o 
   6   1   6        0.26        0.38      0.49 o 
   7   1   6        1.07        0.87      0.48 o 
   8   1   6        1.08        0.94      0.37 o 
  -8   2   6        0.08        0.10      0.43 o 
  -7   2   6        1.26        1.66      0.54 o 
  -6   2   6        6.99        7.15      1.12 o 
  -5   2   6       14.73       18.42      1.98 o 
  -4   2   6       12.95       12.75      1.87 o 
  -3   2   6        9.19        9.74      1.31 o 
  -2   2   6       53.52       48.57      2.62 o 
  -1   2   6        2.39        2.01      0.53 o 
   0   2   6        3.12        3.35      0.61 o 
   1   2   6        0.38        0.59      0.46 o 
   2   2   6       47.02       47.07      2.70 o 
   3   2   6        9.98       10.19      1.34 o 
   4   2   6       17.33       17.97      1.96 o 
   5   2   6        0.47        0.68      0.55 o 
   6   2   6        0.41        0.36      0.52 o 
   7   2   6        0.41        0.50      0.43 o 
   8   2   6        0.15        0.32      0.36 o 
  -8   3   6        0.91        1.19      0.36 o 
  -7   3   6        0.77        0.40      0.44 o 
  -6   3   6        3.31        4.28      0.72 o 
  -5   3   6        1.03        1.28      0.65 o 
  -4   3   6      303.63      279.63      6.68 o 
  -3   3   6       72.95       63.41      3.14 o 
  -2   3   6       70.10       63.18      2.99 o 
  -1   3   6        0.01        0.38      0.43 o 
   0   3   6        7.69       10.33      1.35 o 
   1   3   6        8.43       10.48      1.44 o 
   2   3   6      491.95      536.15      8.95 o 
   3   3   6        0.01        0.00      2.34 o 
   4   3   6       39.05       43.82      2.83 o 
   5   3   6        1.26        1.02      0.62 o 
   6   3   6        0.35        0.90      0.59 o 
   7   3   6        0.37        0.34      0.44 o 
  -8   4   6        4.39        4.69      0.64 o 
  -7   4   6        0.38        0.00      1.57 o 
  -6   4   6        1.29        1.45      0.55 o 
  -5   4   6        4.38        4.87      0.75 o 
  -4   4   6      347.58      331.21      7.29 o 
  -3   4   6        3.78        4.48      0.72 o 
  -2   4   6        0.01        0.03      3.06 o 
  -1   4   6        1.02        0.86      0.48 o 
   0   4   6       33.13       37.90      2.37 o 
   1   4   6      149.02      140.41      4.49 o 
   2   4   6      155.53      162.07      5.04 o 
   3   4   6      245.01      247.03      6.40 o 
   4   4   6       56.46       65.48      3.40 o 
   5   4   6        2.98        1.83      0.65 o 
   6   4   6        0.21        0.35      0.55 o 
   7   4   6        0.03        0.20      0.43 o 
  -8   5   6        2.21        2.09      0.40 o 
  -7   5   6        0.44        0.71      0.41 o 
  -6   5   6        0.92        1.55      0.56 o 
  -5   5   6       18.86       15.81      1.70 o 
  -4   5   6        1.26        2.57      0.77 o 
  -3   5   6        8.31        7.62      1.08 o 
  -2   5   6        9.05       11.30      1.47 o 
  -1   5   6        2.42        2.39      0.58 o 
   0   5   6        0.10        0.43      0.46 o 
   1   5   6       14.28       13.79      1.72 o 
   2   5   6       13.30       14.51      1.83 o 
   3   5   6       85.06       94.44      4.09 o 
   4   5   6        8.46       10.05      1.41 o 
   5   5   6        3.53        4.32      0.81 o 
   6   5   6        3.95        5.12      0.75 o 
   7   5   6        0.11        0.16      0.48 o 
  -7   6   6        0.73        0.87      0.42 o 
  -6   6   6        0.49        0.37      0.46 o 
  -5   6   6        0.74        0.68      0.55 o 
  -4   6   6       67.78       60.89      3.21 o 
  -3   6   6       35.82       32.36      2.39 o 
  -2   6   6       15.25        8.67      1.21 o 
  -1   6   6        1.68        3.45      0.63 o 
   0   6   6       33.29       27.95      2.12 o 
   1   6   6      384.16      395.67      7.82 o 
   2   6   6        3.03        2.92      0.85 o 
   3   6   6      408.12      455.83      8.78 o 
   4   6   6        0.19        0.99      0.62 o 
   5   6   6        3.62        4.97      0.82 o 
   6   6   6        0.67        0.93      0.56 o 
   7   6   6        1.25        1.18      0.45 o 
  -7   7   6        1.06        0.71      0.37 o 
  -6   7   6        6.38        7.09      1.00 o 
  -5   7   6        0.23        0.41      0.50 o 
   0   7   6        8.56        9.87      1.29 o 
   1   7   6       43.69       46.05      2.85 o 
   2   7   6      422.93      430.36      8.35 o 
   3   7   6       11.88       13.47      1.86 o 
   4   7   6       64.97       68.79      3.41 o 
   5   7   6        2.16        1.98      0.64 o 
   6   7   6        3.34        2.51      0.59 o 
   7   7   6        1.09        1.29      0.42 o 
  -7   8   6        0.00        0.03      1.79 o 
  -6   8   6        1.52        1.43      0.51 o 
  -5   8   6        2.39        2.89      0.65 o 
  -4   8   6       30.53       29.78      2.34 o 
  -3   8   6       27.26       20.77      1.99 o 
  -2   8   6       41.30       40.62      2.62 o 
  -1   8   6        6.39        6.06      0.90 o 
   0   8   6       50.54       49.69      2.90 o 
   1   8   6       10.19        9.59      1.35 o 
   2   8   6       10.05        7.63      1.11 o 
   3   8   6       12.11       11.69      1.61 o 
   4   8   6        8.28        8.02      1.21 o 
   5   8   6       14.21       17.11      1.73 o 
   6   8   6        7.11        8.99      1.18 o 
   7   8   6        0.04        0.00      0.89 o 
  -7   9   6        0.02        0.16      0.27 o 
  -6   9   6        0.42        0.84      0.45 o 
  -5   9   6        0.01        0.00      5.57 o 
  -4   9   6       25.96       21.92      1.96 o 
  -3   9   6       32.78       25.44      2.16 o 
  -2   9   6        7.27        6.17      1.00 o 
  -1   9   6       15.89       15.41      1.75 o 
   0   9   6       28.28       23.23      2.10 o 
   1   9   6        8.08        5.14      0.81 o 
   2   9   6        0.03        0.27      0.57 o 
   3   9   6        3.27        3.54      0.74 o 
   4   9   6        1.54        1.61      0.63 o 
   5   9   6        1.85        3.33      0.68 o 
   6   9   6        0.01        0.22      0.39 o 
  -6  10   6        1.07        1.24      0.41 o 
  -5  10   6       25.22       21.52      1.78 o 
  -4  10   6       13.68       11.74      1.55 o 
  -3  10   6       24.12       19.91      1.95 o 
  -2  10   6        9.26       10.37      1.32 o 
  -1  10   6        0.42        0.16      0.82 o 
   0  10   6       10.87        8.83      1.30 o 
   1  10   6        2.33        1.91      0.66 o 
   2  10   6       13.42       13.42      1.73 o 
   3  10   6        9.65        9.80      1.31 o 
   4  10   6        0.01        0.09      1.06 o 
   5  10   6        0.05        0.15      0.58 o 
   6  10   6        0.41        0.39      0.38 o 
  -6  11   6        0.27        0.88      0.37 o 
  -5  11   6        2.04        1.50      0.51 o 
  -4  11   6       11.11        3.60      0.56 o 
  -2  11   6        0.89        1.39      0.61 o 
  -1  11   6        0.12        0.38      0.53 o 
   0  11   6        4.12        7.61      1.08 o 
   1  11   6        7.22        8.04      1.21 o 
   2  11   6       35.82       35.63      2.50 o 
   5  11   6        0.07        0.77      0.47 o 
  -6  12   6        0.00        0.03      0.80 o 
  -5  12   6        6.25        4.85      0.71 o 
  -4  12   6        3.70        3.18      0.62 o 
  -3  12   6        0.12        0.00      1.76 o 
  -2  12   6        0.23        0.69      0.54 o 
  -1  12   6        3.15        4.13      0.74 o 
   0  12   6       26.77       24.65      2.12 o 
   1  12   6        3.00        3.65      0.72 o 
   2  12   6        7.18        7.24      1.13 o 
   3  12   6        2.34        2.23      0.61 o 
   4  12   6        3.45        2.71      0.57 o 
   5  12   6        0.21        0.31      0.39 o 
  -5  13   6        1.92        1.77      0.41 o 
  -4  13   6       19.09       17.81      1.51 o 
  -3  13   6       14.62       14.73      1.51 o 
  -2  13   6        7.89        7.37      1.07 o 
  -1  13   6        3.58        4.45      0.72 o 
   0  13   6        5.07        4.65      0.77 o 
   1  13   6        0.11        0.44      0.50 o 
   2  13   6        0.90        1.44      0.57 o 
   3  13   6        0.01        0.15      0.57 o 
   4  13   6        1.12        1.86      0.51 o 
   5  13   6        0.06        0.00      1.87 o 
  -4  14   6       16.62       14.17      1.25 o 
  -3  14   6        2.63        2.89      0.56 o 
  -2  14   6        2.15        2.11      0.55 o 
  -1  14   6        0.34        0.34      0.47 o 
   0  14   6        1.09        1.30      0.54 o 
   1  14   6        2.04        2.10      0.59 o 
   2  14   6       13.29       13.86      1.43 o 
   3  14   6        0.68        0.80      0.46 o 
   4  14   6       12.18       11.91      1.17 o 
  -4  15   6        0.04        0.08      0.50 o 
  -3  15   6        0.06        0.09      0.57 o 
  -2  15   6        1.62        2.10      0.49 o 
  -1  15   6        0.26        0.21      0.41 o 
   0  15   6        0.86        0.84      0.48 o 
   1  15   6        6.18        6.68      0.92 o 
   2  15   6        1.64        1.88      0.51 o 
   3  15   6       19.59       21.90      1.47 o 
  -3  16   6        0.55        0.53      0.34 o 
  -2  16   6        1.47        1.16      0.40 o 
  -1  16   6        1.74        1.74      0.45 o 
   0  16   6        0.72        0.80      0.42 o 
   1  16   6        0.52        1.12      0.43 o 
   2  16   6        0.06        0.40      0.36 o 
  -1  17   6        0.08        0.15      0.31 o 
   0  17   6        0.78        0.69      0.37 o 
  -7   1   7        2.16        2.32      0.44 o 
  -6   1   7        0.20        0.33      0.42 o 
  -5   1   7        0.07        0.42      0.50 o 
  -4   1   7        9.45        8.73      1.24 o 
  -3   1   7       37.37       33.80      2.44 o 
  -2   1   7        2.47        2.58      0.69 o 
  -1   1   7        3.28        3.23      0.64 o 
   0   1   7        2.20        2.75      0.64 o 
   1   1   7        8.00        6.83      1.05 o 
   2   1   7       80.75       82.62      3.74 o 
   3   1   7      104.82      114.72      4.51 o 
   4   1   7      209.40      231.24      6.18 o 
   5   1   7       21.37       22.80      2.04 o 
   6   1   7        2.93        2.51      0.61 o 
   7   1   7        0.15        0.24      0.32 o 
  -7   2   7        1.87        2.09      0.42 o 
  -6   2   7        1.49        1.71      0.47 o 
  -5   2   7       24.39       24.59      1.99 o 
  -4   2   7        0.02        0.49      0.53 o 
  -3   2   7      140.27      134.44      4.69 o 
  -2   2   7      122.44      116.87      4.37 o 
  -1   2   7       11.51       12.14      1.55 o 
   0   2   7        0.01        0.13      0.71 o 
   1   2   7       48.61       50.86      2.93 o 
   2   2   7       93.87      104.94      4.22 o 
   3   2   7      116.01      125.45      4.62 o 
   4   2   7      127.27      150.99      5.08 o 
   5   2   7       37.82       43.03      2.69 o 
   6   2   7        9.07       10.94      1.33 o 
   7   2   7        1.19        1.67      0.39 o 
  -7   3   7        0.31        0.42      0.34 o 
  -6   3   7        4.72        5.89      0.89 o 
  -5   3   7        1.15        1.26      0.54 o 
  -4   3   7       19.52       17.52      1.86 o 
  -3   3   7       22.68       22.37      2.23 o 
  -2   3   7       22.91       17.14      1.92 o 
  -1   3   7       10.95        9.36      1.28 o 
   0   3   7       24.76       24.38      2.07 o 
   1   3   7        1.71        2.39      0.66 o 
   2   3   7       40.67       46.28      2.85 o 
   3   3   7       55.80       62.58      3.39 o 
   4   3   7        0.02        0.06      3.87 o 
   5   3   7       39.56       43.64      2.66 o 
   6   3   7        0.74        1.39      0.55 o 
   7   3   7        0.76        0.83      0.39 o 
  -7   4   7        5.82        6.84      0.87 o 
  -6   4   7        9.54        7.66      0.97 o 
  -5   4   7        0.57        0.22      0.47 o 
  -4   4   7       71.19       67.14      3.30 o 
  -3   4   7      324.27      304.00      6.98 o 
  -2   4   7        0.49        0.00      2.65 o 
  -1   4   7       58.18       50.05      2.85 o 
   0   4   7        0.74        0.41      0.52 o 
   1   4   7        4.18        5.49      0.84 o 
   2   4   7        2.13        2.73      0.73 o 
   3   4   7       35.01       36.76      2.65 o 
   4   4   7        0.65        0.34      0.61 o 
   5   4   7        6.11        6.48      1.00 o 
   6   4   7        1.90        2.51      0.57 o 
  -7   5   7        0.01        0.09      0.39 o 
  -6   5   7        4.34        4.51      0.65 o 
  -5   5   7        0.23        0.22      0.45 o 
  -4   5   7       52.25       49.55      2.83 o 
  -3   5   7        0.00        0.00      2.24 o 
  -2   5   7      370.97      333.44      7.33 o 
  -1   5   7       15.62       15.44      1.75 o 
   0   5   7       15.10       16.91      1.79 o 
   1   5   7       34.40       36.08      2.57 o 
   2   5   7       47.57       50.01      3.03 o 
   3   5   7        1.54        1.66      0.66 o 
   4   5   7       12.10       12.52      1.64 o 
   5   5   7        1.66        2.51      0.64 o 
   6   5   7        0.07        0.01      4.37 o 
  -6   6   7        1.37        0.89      0.43 o 
  -5   6   7        8.22        8.19      1.05 o 
  -4   6   7        2.11        2.00      0.69 o 
  -3   6   7       74.37       70.66      3.46 o 
  -2   6   7       22.65       27.49      2.33 o 
  -1   6   7        6.12        4.66      0.77 o 
   0   6   7        3.46        2.78      0.67 o 
   1   6   7        0.20        2.93      0.72 o 
   2   6   7        9.67        9.16      1.32 o 
   3   6   7       31.64       35.06      2.53 o 
   4   6   7        0.00        0.00      0.88 o 
   6   6   7        1.10        0.81      0.45 o 
  -6   7   7        0.26        0.06      1.50 o 
  -5   7   7        1.73        1.83      0.54 o 
  -4   7   7       13.62       12.15      1.52 o 
  -3   7   7       11.83       14.06      1.83 o 
  -2   7   7       26.27       24.37      2.20 o 
  -1   7   7       16.96       23.61      2.08 o 
   0   7   7        0.05        0.39      0.54 o 
   1   7   7        5.68        8.83      1.30 o 
   2   7   7       20.18       21.40      2.02 o 
   3   7   7        0.04        0.06      3.24 o 
   4   7   7        1.23        1.38      0.59 o 
   5   7   7        0.28        0.14      0.49 o 
   6   7   7        0.11        0.13      0.44 o 
  -6   8   7        0.20        0.20      0.31 o 
  -5   8   7        0.07        0.57      0.42 o 
  -4   8   7        4.36        3.77      0.68 o 
  -3   8   7      136.20      133.09      4.46 o 
  -2   8   7        8.13        8.31      1.26 o 
  -1   8   7        2.78        1.34      0.63 o 
   0   8   7        1.03        0.55      0.55 o 
   1   8   7       28.99       32.38      2.39 o 
   2   8   7        1.21        1.21      0.65 o 
   3   8   7        9.94        9.01      1.23 o 
   4   8   7        0.44        0.24      0.50 o 
   5   8   7        1.16        1.01      0.50 o 
   6   8   7        0.75        0.49      0.35 o 
  -6   9   7        0.00        0.00      0.80 o 
  -5   9   7        0.00        0.00      0.73 o 
  -4   9   7        0.01        0.02      3.56 o 
  -3   9   7        2.82        4.02      0.73 o 
  -2   9   7       41.86       40.05      2.54 o 
  -1   9   7        5.37        5.00      0.80 o 
   0   9   7       18.33       19.48      1.93 o 
   1   9   7        6.16        4.47      0.79 o 
   2   9   7        2.40        2.49      0.67 o 
   3   9   7        2.87        3.46      0.71 o 
   4   9   7       22.88       22.48      1.82 o 
   5   9   7        3.06        4.17      0.62 o 
  -5  10   7        0.00        0.00      1.39 o 
  -4  10   7        0.64        0.51      0.44 o 
  -3  10   7        0.14        0.00      0.94 o 
  -2  10   7        0.12        0.20      0.67 o 
  -1  10   7        1.99        2.40      0.66 o 
   0  10   7        9.65        9.59      1.27 o 
   1  10   7       10.90       10.58      1.48 o 
   2  10   7        5.85        5.87      0.84 o 
   3  10   7        0.87        0.52      0.52 o 
   4  10   7        0.68        1.08      0.51 o 
   5  10   7        2.26        3.84      0.58 o 
  -5  11   7        0.04        0.09      0.41 o 
  -4  11   7        0.06        0.00      1.34 o 
  -3  11   7        3.90        3.88      0.64 o 
  -2  11   7        2.38        2.39      0.63 o 
  -1  11   7        2.20        3.07      0.66 o 
   0  11   7        1.94        3.20      0.67 o 
   1  11   7        2.71        2.64      0.64 o 
   2  11   7        5.46        8.12      1.09 o 
   3  11   7       20.09       19.39      1.65 o 
   4  11   7       20.33       25.03      1.66 o 
  -4  12   7        0.01        0.08      0.54 o 
  -3  12   7        3.65        2.77      0.52 o 
  -2  12   7        2.81        2.86      0.57 o 
  -1  12   7        1.44        1.51      0.56 o 
   0  12   7        3.14        2.98      0.62 o 
   1  12   7        0.01        0.00      1.27 o 
   2  12   7       12.57       13.26      1.43 o 
   3  12   7        5.86        6.78      0.91 o 
   4  12   7       20.71       24.76      1.52 o 
  -4  13   7        0.09        0.27      0.31 o 
  -3  13   7        2.62        2.06      0.45 o 
  -2  13   7        1.12        1.46      0.46 o 
  -1  13   7        3.68        3.64      0.60 o 
   0  13   7        0.68        1.03      0.45 o 
   1  13   7        0.34        0.40      0.42 o 
   2  13   7        2.03        4.39      0.64 o 
   3  13   7        2.24        2.98      0.50 o 
  -3  14   7        3.40        3.87      0.60 o 
  -2  14   7        0.05        0.29      0.34 o 
  -1  14   7        0.63        0.76      0.39 o 
   0  14   7        0.81        0.71      0.40 o 
   1  14   7        0.07        0.02      2.63 o 
   2  14   7        1.89        2.21      0.45 o 
  -1  15   7        0.26        0.17      0.30 o 
   0  15   7        0.00        0.05      0.69 o 
   1  15   7        0.00        0.21      0.32 o 
  -3   0   8        0.28        0.04      3.24 o 
  -2   0   8       56.07       57.71      3.06 o 
   1   0   8        0.99        0.81      0.57 o 
   2   0   8        1.53        1.73      0.70 o 
   3   0   8       27.71       34.36      2.41 o 
   4   0   8       46.76       50.59      2.67 o 
   5   0   8       20.18       19.85      1.94 o 
   6   0   8       21.41       20.05      1.33 o 
  -6   1   8        1.07        0.73      0.36 o 
  -5   1   8        0.30        0.33      0.37 o 
  -4   1   8        0.38        0.62      0.49 o 
  -3   1   8        6.55        6.79      1.05 o 
  -2   1   8        8.22        8.69      1.26 o 
  -1   1   8        4.74        4.59      0.78 o 
   0   1   8        0.09        0.29      0.50 o 
   1   1   8        7.51        8.25      1.23 o 
   2   1   8        0.47        0.99      0.63 o 
   3   1   8        0.08        0.16      0.97 o 
   4   1   8       19.39       18.23      1.75 o 
   5   1   8        9.14        8.85      1.22 o 
   6   1   8       11.30       10.96      1.07 o 
  -6   2   8        2.53        1.96      0.39 o 
  -5   2   8        0.60        0.33      0.40 o 
  -4   2   8       21.87       19.26      1.69 o 
  -3   2   8        4.72        4.40      0.73 o 
  -2   2   8        0.08        0.22      0.68 o 
  -1   2   8       56.96       52.92      2.93 o 
   0   2   8        1.08        1.08      0.53 o 
   1   2   8        0.48        0.81      0.63 o 
   2   2   8        5.01        5.62      0.85 o 
   3   2   8       71.41       79.95      3.52 o 
   4   2   8       10.33       10.82      1.46 o 
   5   2   8       12.23       14.26      1.45 o 
  -6   3   8        0.14        0.16      0.27 o 
  -5   3   8        2.60        1.70      0.45 o 
  -4   3   8        0.01        0.21      0.48 o 
  -3   3   8        2.50        2.36      0.63 o 
  -2   3   8       75.27       70.51      3.31 o 
  -1   3   8        5.42        5.58      0.84 o 
   0   3   8        5.41        3.80      0.70 o 
   1   3   8        2.31        2.58      0.69 o 
   2   3   8       15.89       17.98      1.89 o 
   3   3   8        2.08        2.88      0.74 o 
   4   3   8        0.03        1.04      0.58 o 
   5   3   8       32.62       36.71      2.12 o 
  -6   4   8        0.03        0.03      1.52 o 
  -5   4   8        0.09        0.40      0.38 o 
  -4   4   8        1.54        0.95      0.51 o 
  -3   4   8       19.19       17.74      1.69 o 
  -2   4   8        4.95        4.68      0.79 o 
  -1   4   8       17.41       15.65      1.73 o 
   0   4   8        1.11        0.91      0.58 o 
   1   4   8        5.37        6.14      0.97 o 
   2   4   8        5.34        6.09      0.93 o 
   3   4   8        4.50        4.07      0.76 o 
   4   4   8        7.62        7.11      1.07 o 
   5   4   8       31.80       33.97      1.99 o 
  -5   5   8        0.85        0.68      0.40 o 
  -4   5   8        0.07        0.47      0.42 o 
  -3   5   8        0.01        0.00      1.92 o 
  -2   5   8        3.25        2.59      0.65 o 
  -1   5   8        0.00        0.09      2.45 o 
   0   5   8        0.27        0.36      0.52 o 
   1   5   8        3.92        5.15      0.79 o 
   2   5   8        5.89        6.62      1.01 o 
   3   5   8        0.50        0.45      0.53 o 
   4   5   8       13.04       13.69      1.48 o 
   5   5   8        0.31        0.33      0.41 o 
  -5   6   8        0.45        0.72      0.39 o 
  -4   6   8        0.65        0.57      0.45 o 
  -3   6   8       10.88        9.27      1.27 o 
  -2   6   8       14.84       16.11      1.72 o 
  -1   6   8       38.91       39.88      2.48 o 
   0   6   8        0.73        0.89      0.61 o 
   1   6   8       16.32       16.03      1.75 o 
   2   6   8       10.32       10.21      1.45 o 
   3   6   8        1.56        1.37      0.57 o 
   4   6   8       11.29       13.61      1.42 o 
   5   6   8        1.85        1.81      0.47 o 
  -5   7   8       10.55       11.84      1.08 o 
  -4   7   8        0.52        0.94      0.42 o 
  -3   7   8        0.96        2.60      0.60 o 
  -2   7   8       71.36       65.82      3.06 o 
  -1   7   8       29.11       30.40      2.21 o 
   0   7   8       28.12       31.09      2.19 o 
   1   7   8        0.04        0.00      0.74 o 
   2   7   8        0.01        0.05      1.52 o 
   3   7   8        1.39        1.64      0.55 o 
   4   7   8        0.05        0.30      0.43 o 
   5   7   8       17.13       21.50      1.38 o 
  -5   8   8        0.07        0.04      1.39 o 
  -4   8   8        3.13        2.88      0.49 o 
  -3   8   8        8.07        6.97      0.94 o 
  -2   8   8       24.19       21.69      1.79 o 
  -1   8   8       40.45       43.92      2.49 o 
   0   8   8       10.16       11.62      1.46 o 
   1   8   8        0.00        0.29      0.50 o 
   2   8   8        0.38        0.73      0.49 o 
   3   8   8       15.93       19.15      1.60 o 
   4   8   8        2.63        3.29      0.55 o 
  -4   9   8        4.20        4.61      0.69 o 
  -3   9   8       27.58       28.06      1.76 o 
  -2   9   8        7.99        8.00      1.06 o 
  -1   9   8       21.70       25.64      1.95 o 
   0   9   8        7.42        8.90      1.28 o 
   1   9   8        0.04        0.04      2.77 o 
   2   9   8        0.73        0.86      0.48 o 
   3   9   8        0.86        1.70      0.49 o 
   4   9   8        1.55        2.21      0.47 o 
  -4  10   8        1.02        1.14      0.38 o 
  -3  10   8        1.65        1.78      0.47 o 
  -2  10   8        9.69       12.24      1.31 o 
  -1  10   8       45.98       43.37      2.30 o 
   0  10   8        2.81        2.92      0.58 o 
   1  10   8        4.33        4.15      0.62 o 
   2  10   8        0.01        0.00      1.69 o 
   3  10   8        2.71        3.65      0.58 o 
  -3  11   8        2.02        2.38      0.42 o 
  -2  11   8        4.89        4.34      0.64 o 
  -1  11   8       14.42       18.32      1.49 o 
   0  11   8        0.70        1.04      0.47 o 
   1  11   8        0.53        0.28      0.40 o 
   2  11   8        0.38        0.81      0.39 o 
   3  11   8        0.13        0.32      0.35 o 
  -2  12   8       16.52       14.60      1.17 o 
  -1  12   8        0.53        0.69      0.41 o 
   0  12   8       11.56       13.33      1.21 o 
   1  12   8        3.42        3.63      0.53 o 
   2  12   8        0.23        0.20      0.34 o 
  -4   1   9        0.32        0.26      0.33 o 
  -3   1   9        0.56        0.44      0.39 o 
  -2   1   9       14.29       12.82      1.37 o 
  -1   1   9       34.49       33.15      2.11 o 
   0   1   9       12.75       12.82      1.44 o 
   1   1   9        6.64        5.97      0.87 o 
   2   1   9       10.54       11.14      1.31 o 
   3   1   9        8.52        8.04      1.11 o 
   4   1   9        0.27        0.26      0.36 o 
  -4   2   9        0.02        0.05      0.66 o 
  -3   2   9        0.87        1.14      0.44 o 
  -2   2   9        0.11        0.04      2.59 o 
  -1   2   9        6.56        5.27      0.74 o 
   0   2   9        4.71        5.31      0.80 o 
   1   2   9       13.20       13.99      1.47 o 
   2   2   9        3.73        3.93      0.64 o 
   3   2   9        1.53        1.68      0.50 o 
   4   2   9        4.95        4.77      0.74 o 
  -4   3   9        1.74        1.77      0.42 o 
  -3   3   9        3.33        4.32      0.62 o 
  -2   3   9        6.20        5.51      0.86 o 
  -1   3   9        0.00        0.36      0.46 o 
   0   3   9       34.05       37.08      2.23 o 
   1   3   9        0.62        0.57      0.47 o 
   2   3   9        0.03        0.05      1.14 o 
   3   3   9        1.08        1.66      0.48 o 
   4   3   9        4.22        4.61      0.69 o 
  -4   4   9       15.41       14.73      1.11 o 
  -3   4   9        0.33        0.41      0.38 o 
  -2   4   9        0.28        0.30      0.43 o 
  -1   4   9        0.83        1.03      0.49 o 
   0   4   9        0.57        1.06      0.51 o 
   1   4   9        0.30        0.44      0.43 o 
   2   4   9        0.11        0.28      0.40 o 
   3   4   9        0.14        0.13      0.48 o 
  -4   5   9        2.58        3.15      0.51 o 
  -3   5   9        4.34        3.03      0.47 o 
  -2   5   9       11.30        9.02      1.13 o 
  -1   5   9        7.09       10.26      1.23 o 
   0   5   9       17.41       17.61      1.50 o 
   1   5   9        0.14        0.26      0.39 o 
   2   5   9        0.17        0.14      0.48 o 
   3   5   9        0.02        0.05      0.87 o 
  -3   6   9        1.42        0.82      0.37 o 
  -2   6   9        0.10        0.06      1.69 o 
  -1   6   9        0.13        0.29      0.40 o 
   0   6   9        0.72        1.10      0.47 o 
   1   6   9        0.00        0.43      0.39 o 
   2   6   9        4.41        4.23      0.66 o 
   3   6   9        0.02        0.16      0.31 o 
  -3   7   9        1.12        0.77      0.34 o 
  -2   7   9        0.00        0.00      0.81 o 
  -1   7   9        5.63        5.97      0.81 o 
   0   7   9        0.41        0.13      0.53 o 
   1   7   9        3.37        3.52      0.52 o 
   2   7   9        0.38        0.79      0.39 o 
  -2   8   9        1.11        1.40      0.39 o 
  -1   8   9        0.29        0.18      0.33 o 
   0   8   9        0.76        0.83      0.39 o 
   1   8   9        2.67        3.00      0.50 o 
   2   8   9        0.06        0.00      0.69 o 
  -1   9   9        0.01        0.00      3.17 o 
   0   9   9        1.56        1.14      0.40 o 
   1   9   9       15.62       19.62      1.28 o 
                                                 
